# Supplementary material for: Neurodevelopmental timing and socio-cognitive development in a prosocial cooperatively breeding primate (Callithrix jacchus)
Source: Sci Adv. 2024 Oct 30;10(44):eado3486. doi: 10.1126/sciadv.ado3486 (PMC11804945; doi:10.1126/sciadv.ado3486)
Supplement: Supplementary file 2 — Data S1 to S4 [file sciadv.ado3486_data_s1_to_s4.zip]

Archive with 4 entries (4 files):
- ado3486_data_s1.csv
- ado3486_data_s2.csv
- ado3486_data_s3.csv
- ado3486_data_s4.csv
