# Supplementary material for: Neurodevelopmental timing and socio-cognitive development in a prosocial cooperatively breeding primate (Callithrix jacchus)
Source: Sci Adv. 2024 Oct 30;10(44):eado3486. doi: 10.1126/sciadv.ado3486 (PMC11804945; doi:10.1126/sciadv.ado3486)
Supplement: Supplementary file 2 — Data S1 to S4 [file sciadv.ado3486_data_s1_to_s4.zip › ado3486_data_s1.csv]

Full_name	region	Sawiak_et_al_2018_pub_cluster	Clery_et_al_2021	Match	Stronger_Social	Stronger_nonSocial	Stronger	Notes
Area 31	A31	1	A31	Yes	0	0	Neither
Parietal area PG medial part	PGM	1	PGM	Yes	0	0	Neither
Parietal area PG	PG	2	PG	Yes	0	0	Neither
Secondary somatosensory	S2E	4	S2E	Yes	0	0	Neither
Auditory cortex parabelt	AuCPB	5	AuCPB	Yes	0	0	Neither
Fundus of superior temporal sulcus	FST	5	FST	Yes	0	0	Neither
Temporal area T3	TE3	6	TE3	Yes	0	0	Neither
Accumbens	Acb	Not_assigned	Acb	Yes	0	0	Neither	In Clercy et al it's called Nacb
Anterior intraparietal area	AIP	Not_assigned	AIP	Yes	0	0	Neither
Mediodorsal thalamus	MD_Thal	Not_assigned	MD_Thal	Yes	0	0	Neither
Visual area 1	V1	1	V1	Yes	0	1	NonSocial
Visual area 2	V2	1	V2	Yes	0	1	NonSocial
Visual area 6	V6	1	V6	Yes	0	1	NonSocial
Visual area 3	V3	3	V3	Yes	0	1	NonSocial
Visual area 4	V4	3	V4	Yes	0	1	NonSocial
Temporal area TE1/2	TE1	6	TE1	Yes	0	1	NonSocial
Ventral temporal lobe	TF	6	TF	Yes	0	1	NonSocial
Areas 1 and 2	A1.2	2	A1.2	Yes	1	0	Social
Area 3	A3a	2	A3a	Yes	1	0	Social
Area 4	A4ab	2	A4ab	Yes	1	0	Social
Area 6	A6DC	2	A6DC	Yes	1	0	Social
Area 8	A8C	2	A8C	Yes	1	0	Social
Area 14	A14C	4	A14C	Yes	1	0	Social
Area 25	A25	4	A25	Yes	1	0	Social
Area 46	A46D	4	A46D	Yes	1	0	Social
Area 9	A9	4	A9	Yes	1	0	Social
Area 10	A10	5	A10	Yes	1	0	Social
Area 45	A45	5	A45	Yes	1	0	Social
Area 47	A47L	5	A47L	Yes	1	0	Social
Proisocortical motor region	ProM	5	ProM	Yes	1	0	Social
Basolateral amygdala	AmygBL	Not_assigned	AmygBL	Yes	1	0	Social
Cerebellum	Cereb	Not_assigned	Cereb	Yes	1	0	Social	In Clercy et al it's called CeB
Area 11	A11			No
Area 13	A13L			No
Area 19	A19DI			No
Area 23	A23V			No
Area 24	A24a			No
Area 29	A29a.c			No
Area 30	A30			No
Area 32	A32			No
Area 35	A35			No
Area 36	A36			No
Agranular insular cortex	AI			No
Central amygdala	AmygCe			No
Anterior Hippocampus	antHIPP			No
Anterior hypothalamus	antHypo			No
Amygdalopiriform transition area	APir			No
Auditory cortex primary area	AuA1			No
Auditory cortex belt	AuAL			No
Bed nucleus of the stria terminalis	BNST			No
Caudate body	CaudBody			No
Dysgranular insular cortex	DI			No
Dorsolateral caudate	DLCaud			No
Dorsal raphe	dorsal_raphe			No
Entorhinal cortex	Ent			No
Granular insular cortex	GI			No
Habenula	Hab			No
Lateral septum	Lseptum			No
Medial raphe	Mraphe			No
Medial superior temporal area	MST			No
Orbital proisocortex	OPAI			No
Parietal area PE	PE			No
Parietal area PF	PF			No
Piriform	Pir			No
Putamen	Put			No
Proisocortex	Tpro/Ipro			No
Visual area 5	V5			No
Ventromedial caudate	VMCaud			No
Area 19			19M	No
Area 23			23b	No
Area 24			A24b	No
