# Supplementary material for: Neurodevelopmental timing and socio-cognitive development in a prosocial cooperatively breeding primate (Callithrix jacchus)
Source: Sci Adv. 2024 Oct 30;10(44):eado3486. doi: 10.1126/sciadv.ado3486 (PMC11804945; doi:10.1126/sciadv.ado3486)
Supplement: Supplementary file 2 — Data S1 to S4 [file sciadv.ado3486_data_s1_to_s4.zip › ado3486_data_s2.csv]

weeks	percentage_proactive	percentage_facilitated	percentage_resisted	percentage_begged	percetange_shared	percentage_refused
4	0.2	0.4	0	1	0.6	0.6
5	3.4	3.3	0.2	7.5	6.9	3.9
6	6.9	8.2	2.2	21	17.3	10.6
7	28.3	19.9	5.2	43.3	53.4	18.2
8	38.1	16.6	3.9	33.9	58.6	13.4
9	30.9	29.5	6.6	53.4	67	17.3
10	29.4	30.6	9.3	61.4	69.3	21.5
11	26.1	22.8	5.8	53.1	54.7	24.5
12	26.7	25.8	5.1	56.1	57.6	25.2
13	26.9	35.7	6.3	68.9	68.9	26.9
14	24.9	32	13.6	64.8	70.5	19.2
15	22.9	24.3	18.1	67.8	65.3	25.4
16	21.7	26.6	10.5	61.9	58.8	24.8
17	17.2	33	11.6	75.9	61.8	31.3
18	14.5	27	8.7	71.6	50.2	35.9
19	8.7	41.8	8.1	79.8	58.6	29.9
20	11.4	26.4	6.2	73.9	44	41.3
21	2.3	23	16.8	79.2	42.1	39.4
22	6.4	13.9	15.3	76	35.6	46.8
23	6.4	13.3	12.7	76.6	32.4	50.6
24	0.7	19.2	8.1	80.5	28	53.1
25	0	6.4	2.5	65.4	8.9	56.6
26	0.7	3.4	5.5	78.5	9.6	69.7
27	0	14.6	2.7	89.2	17.3	71.8
28	1.4	8.7	2.2	81	12.3	70.1
29	0	4.4	3.6	77.9	8	69.9
30	2.8	7.7	0.3	66.7	10.8	58.7
31	0.5	5.4	3	59.7	8.9	51.3
32	1.2	4	3.1	57	8.3	49.9
33	0	1.8	2	63	3.8	59.2
34	0.6	1.5	7.3	58.2	9.4	49.4
35	2.6	3	4.2	68.4	9.8	61.3
36	0	7.7	3.6	71.2	11.3	59.9
37	0	4.4	10.2	59.6	14.6	45
38	0	1.3	1.2	60.7	2.5	58.2
39	0	7.9	2.9	50.4	10.8	39.6
40	0	1.7	3.3	48.6	5	43.6
41	0	2.8	1.7	41.8	4.5	37.3
42	0	1.1	1.3	62.5	2.4	60.1
43	0	0	0.1	54.4	0.1	54.3
44	0	0.2	3.6	64.9	3.8	61.1
45	0	0.2	1.7	38.7	1.9	36.8
46	0	0.1	3.6	65.2	3.7	61.5
47	0	0.2	4	57.3	4.2	53.1
48	0	0	0.7	48.8	0.6	48.2
49	0	1.6	3.9	59.1	5.5	53.6
50	0	0	0.3	38.1	0.3	37.8
51	0	0	2.8	43.2	2.8	40.4
52	0	0.1	0.1	36.6	0.2	36.4
53	0	0	1.6	28.8	1.6	27.1
54	0	0.2	0	23.6	0.2	23.4
55	0	0.1	0.3	21.8	0.4	21.5
56	0	0.1	0.2	22.5	0.3	22.2
57	0	0	0.2	19.8	0.2	19.6
58	0	0.1	0.1	18.5	0.2	18.3
59	0	0.1	5.6	22.3	5.7	16.6
60	0	0.2	0.4	34.4	0.6	33.8
