# Supplementary material for: Neurodevelopmental timing and socio-cognitive development in a prosocial cooperatively breeding primate (Callithrix jacchus)
Source: Sci Adv. 2024 Oct 30;10(44):eado3486. doi: 10.1126/sciadv.ado3486 (PMC11804945; doi:10.1126/sciadv.ado3486)
Supplement: Supplementary file 2 — Data S1 to S4 [file sciadv.ado3486_data_s1_to_s4.zip › ado3486_data_s3.csv]

Target	Source	Value	Target_group	Source_group	Source_to_Target_group	age_max_rate_source	age_max_rate_target	avg_age_max_rate	d_age_max_rate
A1.2	A10	0	2	5	5_to_2	69	71	70	2
A1.2	A11	0	2	4	4_to_2	76	71	73.5	5
A1.2	A13L	0	2	4	4_to_2	62	71	66.5	9
A1.2	A14C	0	2	4	4_to_2	75	71	73	4
A1.2	A19DI	0	2	1	1_to_2	36	71	53.5	35
A1.2	A23V	0	2	1	1_to_2	35	71	53	36
A1.2	A24a	0	2	1	1_to_2	67	71	69	4
A1.2	A25	0	2	4	4_to_2	59	71	65	12
A1.2	A29a.c	0.000446016	2	1	1_to_2	63	71	67	8
A1.2	A30	0.000127433	2	1	1_to_2	65	71	68	6
A1.2	A31	0.004683169	2	1	1_to_2	34	71	52.5	37
A1.2	A32	0	2	4	4_to_2	83	71	77	12
A1.2	A35	0	2	6	6_to_2	71	71	71	0
A1.2	A36	0	2	6	6_to_2	75	71	73	4
A1.2	A3a	0.122431425	2	2	2_to_2	71	71	71	0
A1.2	A45	0	2	5	5_to_2	67	71	69	4
A1.2	A46D	0	2	4	4_to_2	76	71	73.5	5
A1.2	A47L	3.19e-05	2	5	5_to_2	68	71	69.5	3
A1.2	A4ab	0.164771098	2	2	2_to_2	70	71	70.5	1
A1.2	A6DC	0.020962758	2	2	2_to_2	70	71	70.5	1
A1.2	A8C	0.001592915	2	2	2_to_2	70	71	70.5	1
A1.2	A9	0	2	4	4_to_2	73	71	72	2
A1.2	AI	0	2	5	5_to_2	71	71	71	0
A1.2	APir	0	2	6	6_to_2	70	71	70.5	1
A1.2	AuA1	9.56e-05	2	3	3_to_2	79	71	75	8
A1.2	AuAL	0	2	3	3_to_2	75	71	73	4
A1.2	AuCPB	0	2	5	5_to_2	76	71	73.5	5
A1.2	Ent	0	2	6	6_to_2	72	71	71.5	1
A1.2	FST	0	2	5	5_to_2	69	71	70	2
A1.2	GI	0.006053076	2	5	5_to_2	72	71	71.5	1
A1.2	IPro	0	2	5	5_to_2	71	71	71	0
A1.2	MST	0.001529198	2	2	2_to_2	73	71	72	2
A1.2	OPAl	0	2	5	5_to_2	66	71	68.5	5
A1.2	OPt	0	2	2	2_to_2	36	71	53.5	35
A1.2	PE	0.165408264	2	2	2_to_2	35	71	53	36
A1.2	PF	0.061136067	2	2	2_to_2	71	71	71	0
A1.2	PG	0.002580522	2	2	2_to_2	36	71	53.5	35
A1.2	PGM	0	2	1	1_to_2	36	71	53.5	35
A1.2	Pir	0	2	6	6_to_2	73	71	72	2
A1.2	ProM	0.000254866	2	5	5_to_2	68	71	69.5	3
A1.2	S2E	0.069419223	2	4	4_to_2	70	71	70.5	1
A1.2	TE1	0	2	6	6_to_2	70	71	70.5	1
A1.2	TE3	3.19e-05	2	6	6_to_2	72	71	71.5	1
A1.2	TF	0	2	6	6_to_2	71	71	71	0
A1.2	V1	0	2	1	1_to_2	37	71	54	34
A1.2	V2	0	2	1	1_to_2	37	71	54	34
A1.2	V3	0	2	3	3_to_2	38	71	54.5	33
A1.2	V4	0	2	3	3_to_2	40	71	55.5	31
A1.2	V5	0	2	3	3_to_2	39	71	55	32
A1.2	V6	0	2	1	1_to_2	34	71	52.5	37
A10	A1.2	1.92e-05	5	2	2_to_5	71	69	70	2
A10	A11	0.061765402	5	4	4_to_5	76	69	72.5	7
A10	A13L	0.022643555	5	4	4_to_5	62	69	65.5	7
A10	A14C	0.001296709	5	4	4_to_5	75	69	72	6
A10	A19DI	0	5	1	1_to_5	36	69	52.5	33
A10	A23V	0.001947585	5	1	1_to_5	35	69	52	34
A10	A24a	0.0004904	5	1	1_to_5	67	69	68	2
A10	A25	0.004523592	5	4	4_to_5	59	69	64	10
A10	A29a.c	0.007803256	5	1	1_to_5	63	69	66	6
A10	A30	0.003434015	5	1	1_to_5	65	69	67	4
A10	A31	2.25e-05	5	1	1_to_5	34	69	51.5	35
A10	A32	0.078347006	5	4	4_to_5	83	69	76	14
A10	A35	6.08e-05	5	6	6_to_5	71	69	70	2
A10	A36	0.005410719	5	6	6_to_5	75	69	72	6
A10	A3a	0	5	2	2_to_5	71	69	70	2
A10	A45	0.001396046	5	5	5_to_5	67	69	68	2
A10	A46D	0.100012827	5	4	4_to_5	76	69	72.5	7
A10	A47L	0.037903582	5	5	5_to_5	68	69	68.5	1
A10	A4ab	0	5	2	2_to_5	70	69	69.5	1
A10	A6DC	0	5	2	2_to_5	70	69	69.5	1
A10	A8C	1.92e-05	5	2	2_to_5	70	69	69.5	1
A10	A9	0.112328188	5	4	4_to_5	73	69	71	4
A10	AI	4.49e-05	5	5	5_to_5	71	69	70	2
A10	APir	0	5	6	6_to_5	70	69	69.5	1
A10	AuA1	0.000534998	5	3	3_to_5	79	69	74	10
A10	AuAL	0.00124466	5	3	3_to_5	75	69	72	6
A10	AuCPB	0.013325607	5	5	5_to_5	76	69	72.5	7
A10	Ent	0.000589073	5	6	6_to_5	72	69	70.5	3
A10	FST	0.01840629	5	5	5_to_5	69	69	69	0
A10	GI	0.001148478	5	5	5_to_5	72	69	70.5	3
A10	IPro	0.000228419	5	5	5_to_5	71	69	70	2
A10	MST	0.002767274	5	2	2_to_5	73	69	71	4
A10	OPAl	0.003445702	5	5	5_to_5	66	69	67.5	3
A10	OPt	0.000127665	5	2	2_to_5	36	69	52.5	33
A10	PE	0	5	2	2_to_5	35	69	52	34
A10	PF	0	5	2	2_to_5	71	69	70	2
A10	PG	0.000247147	5	2	2_to_5	36	69	52.5	33
A10	PGM	6.74e-05	5	1	1_to_5	36	69	52.5	33
A10	Pir	0.000213052	5	6	6_to_5	73	69	71	4
A10	ProM	0.000878735	5	5	5_to_5	68	69	68.5	1
A10	S2E	9.58e-05	5	4	4_to_5	70	69	69.5	1
A10	TE1	0.020375651	5	6	6_to_5	70	69	69.5	1
A10	TE3	0.040903771	5	6	6_to_5	72	69	70.5	3
A10	TF	0.000114956	5	6	6_to_5	71	69	70	2
A10	V1	0	5	1	1_to_5	37	69	53	32
A10	V2	6.38e-05	5	1	1_to_5	37	69	53	32
A10	V3	0.000223901	5	3	3_to_5	38	69	53.5	31
A10	V4	0.000298331	5	3	3_to_5	40	69	54.5	29
A10	V5	0	5	3	3_to_5	39	69	54	30
A10	V6	0	5	1	1_to_5	34	69	51.5	35
A11	A1.2	8.85e-05	4	2	2_to_4	71	76	73.5	5
A11	A10	0.377732543	4	5	5_to_4	69	76	72.5	7
A11	A13L	0.026993539	4	4	4_to_4	62	76	69	14
A11	A14C	0.003009116	4	4	4_to_4	75	76	75.5	1
A11	A19DI	0	4	1	1_to_4	36	76	56	40
A11	A23V	0.004867687	4	1	1_to_4	35	76	55.5	41
A11	A24a	0.005221701	4	1	1_to_4	67	76	71.5	9
A11	A25	0.00053102	4	4	4_to_4	59	76	67.5	17
A11	A29a.c	0.010620409	4	1	1_to_4	63	76	69.5	13
A11	A30	0.013054253	4	1	1_to_4	65	76	70.5	11
A11	A31	8.85e-05	4	1	1_to_4	34	76	55	42
A11	A32	0.050623949	4	4	4_to_4	83	76	79.5	7
A11	A35	4.43e-05	4	6	6_to_4	71	76	73.5	5
A11	A36	0.003849898	4	6	6_to_4	75	76	75.5	1
A11	A3a	0	4	2	2_to_4	71	76	73.5	5
A11	A45	0.000354014	4	5	5_to_4	67	76	71.5	9
A11	A46D	0.007567041	4	4	4_to_4	76	76	76	0
A11	A47L	0.05350031	4	5	5_to_4	68	76	72	8
A11	A4ab	0	4	2	2_to_4	70	76	73	6
A11	A6DC	0	4	2	2_to_4	70	76	73	6
A11	A8C	0	4	2	2_to_4	70	76	73	6
A11	A9	0.056730684	4	4	4_to_4	73	76	74.5	3
A11	AI	8.85e-05	4	5	5_to_4	71	76	73.5	5
A11	APir	0	4	6	6_to_4	70	76	73	6
A11	AuA1	0	4	3	3_to_4	79	76	77.5	3
A11	AuAL	0	4	3	3_to_4	75	76	75.5	1
A11	AuCPB	0.00053102	4	5	5_to_4	76	76	76	0
A11	Ent	4.43e-05	4	6	6_to_4	72	76	74	4
A11	FST	0.000708027	4	5	5_to_4	69	76	72.5	7
A11	GI	0.000708027	4	5	5_to_4	72	76	74	4
A11	IPro	0.001460306	4	5	5_to_4	71	76	73.5	5
A11	MST	0.000177007	4	2	2_to_4	73	76	74.5	3
A11	OPAl	0.006593504	4	5	5_to_4	66	76	71	10
A11	OPt	0.001725816	4	2	2_to_4	36	76	56	40
A11	PE	4.43e-05	4	2	2_to_4	35	76	55.5	41
A11	PF	0	4	2	2_to_4	71	76	73.5	5
A11	PG	0.001681565	4	2	2_to_4	36	76	56	40
A11	PGM	0.000177007	4	1	1_to_4	36	76	56	40
A11	Pir	0.000486769	4	6	6_to_4	73	76	74.5	3
A11	ProM	0.006372245	4	5	5_to_4	68	76	72	8
A11	S2E	8.85e-05	4	4	4_to_4	70	76	73	6
A11	TE1	0.018143199	4	6	6_to_4	70	76	73	6
A11	TE3	0.027259049	4	6	6_to_4	72	76	74	4
A11	TF	4.43e-05	4	6	6_to_4	71	76	73.5	5
A11	V1	0	4	1	1_to_4	37	76	56.5	39
A11	V2	8.85e-05	4	1	1_to_4	37	76	56.5	39
A11	V3	0.000752279	4	3	3_to_4	38	76	57	38
A11	V4	0.000486769	4	3	3_to_4	40	76	58	36
A11	V5	0	4	3	3_to_4	39	76	57.5	37
A11	V6	0	4	1	1_to_4	34	76	55	42
A19DI	A1.2	0.000131944	1	2	2_to_1	71	36	53.5	35
A19DI	A10	0	1	5	5_to_1	69	36	52.5	33
A19DI	A11	0	1	4	4_to_1	76	36	56	40
A19DI	A13L	0.000131944	1	4	4_to_1	62	36	49	26
A19DI	A14C	0	1	4	4_to_1	75	36	55.5	39
A19DI	A23V	0	1	1	1_to_1	35	36	35.5	1
A19DI	A24a	0	1	1	1_to_1	67	36	51.5	31
A19DI	A25	0	1	4	4_to_1	59	36	47.5	23
A19DI	A29a.c	0	1	1	1_to_1	63	36	49.5	27
A19DI	A30	0.001319435	1	1	1_to_1	65	36	50.5	29
A19DI	A31	0	1	1	1_to_1	34	36	35	2
A19DI	A32	0	1	4	4_to_1	83	36	59.5	47
A19DI	A35	0	1	6	6_to_1	71	36	53.5	35
A19DI	A36	0	1	6	6_to_1	75	36	55.5	39
A19DI	A3a	0	1	2	2_to_1	71	36	53.5	35
A19DI	A45	0.004749967	1	5	5_to_1	67	36	51.5	31
A19DI	A46D	0	1	4	4_to_1	76	36	56	40
A19DI	A47L	0.001319435	1	5	5_to_1	68	36	52	32
A19DI	A4ab	0	1	2	2_to_1	70	36	53	34
A19DI	A6DC	0.000923605	1	2	2_to_1	70	36	53	34
A19DI	A8C	0.003826362	1	2	2_to_1	70	36	53	34
A19DI	A9	0	1	4	4_to_1	73	36	54.5	37
A19DI	AI	0	1	5	5_to_1	71	36	53.5	35
A19DI	APir	0	1	6	6_to_1	70	36	53	34
A19DI	AuA1	0	1	3	3_to_1	79	36	57.5	43
A19DI	AuAL	0	1	3	3_to_1	75	36	55.5	39
A19DI	AuCPB	0	1	5	5_to_1	76	36	56	40
A19DI	Ent	0	1	6	6_to_1	72	36	54	36
A19DI	FST	0.004090249	1	5	5_to_1	69	36	52.5	33
A19DI	GI	0	1	5	5_to_1	72	36	54	36
A19DI	IPro	0	1	5	5_to_1	71	36	53.5	35
A19DI	MST	0.002506927	1	2	2_to_1	73	36	54.5	37
A19DI	OPAl	0	1	5	5_to_1	66	36	51	30
A19DI	OPt	0.0112152	1	2	2_to_1	36	36	36	0
A19DI	PE	0.000527774	1	2	2_to_1	35	36	35.5	1
A19DI	PF	0	1	2	2_to_1	71	36	53.5	35
A19DI	PG	0.005145798	1	2	2_to_1	36	36	36	0
A19DI	PGM	0	1	1	1_to_1	36	36	36	0
A19DI	Pir	0	1	6	6_to_1	73	36	54.5	37
A19DI	ProM	0	1	5	5_to_1	68	36	52	32
A19DI	S2E	0	1	4	4_to_1	70	36	53	34
A19DI	TE1	0	1	6	6_to_1	70	36	53	34
A19DI	TE3	0.004222193	1	6	6_to_1	72	36	54	36
A19DI	TF	0.007256894	1	6	6_to_1	71	36	53.5	35
A19DI	V1	0.006861063	1	1	1_to_1	37	36	36.5	1
A19DI	V2	0.316268637	1	1	1_to_1	37	36	36.5	1
A19DI	V3	0.220345692	1	3	3_to_1	38	36	37	2
A19DI	V4	0.07481198	1	3	3_to_1	40	36	38	4
A19DI	V5	0.023617892	1	3	3_to_1	39	36	37.5	3
A19DI	V6	0.102388178	1	1	1_to_1	34	36	35	2
A32	A1.2	0	4	2	2_to_4	71	83	77	12
A32	A10	0.084476844	4	5	5_to_4	69	83	76	14
A32	A11	0.006432247	4	4	4_to_4	76	83	79.5	7
A32	A13L	0.006646655	4	4	4_to_4	62	83	72.5	21
A32	A14C	0.007075472	4	4	4_to_4	75	83	79	8
A32	A19DI	0	4	1	1_to_4	36	83	59.5	47
A32	A23V	0.000214408	4	1	1_to_4	35	83	59	48
A32	A24a	0.035806175	4	1	1_to_4	67	83	75	16
A32	A25	0.051243568	4	4	4_to_4	59	83	71	24
A32	A29a.c	0.00728988	4	1	1_to_4	63	83	73	20
A32	A30	0.009433962	4	1	1_to_4	65	83	74	18
A32	A31	0	4	1	1_to_4	34	83	58.5	49
A32	A35	0	4	6	6_to_4	71	83	77	12
A32	A36	0.002144082	4	6	6_to_4	75	83	79	8
A32	A3a	0	4	2	2_to_4	71	83	77	12
A32	A45	0	4	5	5_to_4	67	83	75	16
A32	A46D	0	4	4	4_to_4	76	83	79.5	7
A32	A47L	0.000214408	4	5	5_to_4	68	83	75.5	15
A32	A4ab	0.000214408	4	2	2_to_4	70	83	76.5	13
A32	A6DC	0	4	2	2_to_4	70	83	76.5	13
A32	A8C	0	4	2	2_to_4	70	83	76.5	13
A32	A9	0.254288165	4	4	4_to_4	73	83	78	10
A32	AI	0	4	5	5_to_4	71	83	77	12
A32	APir	0	4	6	6_to_4	70	83	76.5	13
A32	AuA1	0	4	3	3_to_4	79	83	81	4
A32	AuAL	0	4	3	3_to_4	75	83	79	8
A32	AuCPB	0	4	5	5_to_4	76	83	79.5	7
A32	Ent	0	4	6	6_to_4	72	83	77.5	11
A32	FST	0	4	5	5_to_4	69	83	76	14
A32	GI	0	4	5	5_to_4	72	83	77.5	11
A32	IPro	0	4	5	5_to_4	71	83	77	12
A32	MST	0	4	2	2_to_4	73	83	78	10
A32	OPAl	0.000428816	4	5	5_to_4	66	83	74.5	17
A32	OPt	0	4	2	2_to_4	36	83	59.5	47
A32	PE	0	4	2	2_to_4	35	83	59	48
A32	PF	0	4	2	2_to_4	71	83	77	12
A32	PG	0	4	2	2_to_4	36	83	59.5	47
A32	PGM	0	4	1	1_to_4	36	83	59.5	47
A32	Pir	0.000428816	4	6	6_to_4	73	83	78	10
A32	ProM	0	4	5	5_to_4	68	83	75.5	15
A32	S2E	0	4	4	4_to_4	70	83	76.5	13
A32	TE1	0.019296741	4	6	6_to_4	70	83	76.5	13
A32	TE3	0.000214408	4	6	6_to_4	72	83	77.5	11
A32	TF	0	4	6	6_to_4	71	83	77	12
A32	V1	0	4	1	1_to_4	37	83	60	46
A32	V2	0.004716981	4	1	1_to_4	37	83	60	46
A32	V3	0	4	3	3_to_4	38	83	60.5	45
A32	V4	0	4	3	3_to_4	40	83	61.5	43
A32	V5	0	4	3	3_to_4	39	83	61	44
A32	V6	0	4	1	1_to_4	34	83	58.5	49
A3a	A1.2	0.099902804	2	2	2_to_2	71	71	71	0
A3a	A10	0	2	5	5_to_2	69	71	70	2
A3a	A11	0	2	4	4_to_2	76	71	73.5	5
A3a	A13L	0	2	4	4_to_2	62	71	66.5	9
A3a	A14C	0	2	4	4_to_2	75	71	73	4
A3a	A19DI	0	2	1	1_to_2	36	71	53.5	35
A3a	A23V	0	2	1	1_to_2	35	71	53	36
A3a	A24a	0	2	1	1_to_2	67	71	69	4
A3a	A25	0	2	4	4_to_2	59	71	65	12
A3a	A29a.c	0	2	1	1_to_2	63	71	67	8
A3a	A30	0.000324097	2	1	1_to_2	65	71	68	6
A3a	A31	0.004003585	2	1	1_to_2	34	71	52.5	37
A3a	A32	8.1e-05	2	4	4_to_2	83	71	77	12
A3a	A35	3.34e-05	2	6	6_to_2	71	71	71	0
A3a	A36	6.68e-05	2	6	6_to_2	75	71	73	4
A3a	A45	0	2	5	5_to_2	67	71	69	4
A3a	A46D	0	2	4	4_to_2	76	71	73.5	5
A3a	A47L	0	2	5	5_to_2	68	71	69.5	3
A3a	A4ab	0.294226628	2	2	2_to_2	70	71	70.5	1
A3a	A6DC	0.006593143	2	2	2_to_2	70	71	70.5	1
A3a	A8C	0.000133609	2	2	2_to_2	70	71	70.5	1
A3a	A9	0	2	4	4_to_2	73	71	72	2
A3a	AI	0	2	5	5_to_2	71	71	71	0
A3a	APir	0	2	6	6_to_2	70	71	70.5	1
A3a	AuA1	0	2	3	3_to_2	79	71	75	8
A3a	AuAL	0	2	3	3_to_2	75	71	73	4
A3a	AuCPB	0	2	5	5_to_2	76	71	73.5	5
A3a	Ent	0	2	6	6_to_2	72	71	71.5	1
A3a	FST	0	2	5	5_to_2	69	71	70	2
A3a	GI	0.004126331	2	5	5_to_2	72	71	71.5	1
A3a	IPro	0	2	5	5_to_2	71	71	71	0
A3a	MST	0.000100207	2	2	2_to_2	73	71	72	2
A3a	OPAl	0	2	5	5_to_2	66	71	68.5	5
A3a	OPt	0	2	2	2_to_2	36	71	53.5	35
A3a	PE	0.099400956	2	2	2_to_2	35	71	53	36
A3a	PF	0.023262265	2	2	2_to_2	71	71	71	0
A3a	PG	0.000615462	2	2	2_to_2	36	71	53.5	35
A3a	PGM	0	2	1	1_to_2	36	71	53.5	35
A3a	Pir	0	2	6	6_to_2	73	71	72	2
A3a	ProM	0.004475917	2	5	5_to_2	68	71	69.5	3
A3a	S2E	0.036973733	2	4	4_to_2	70	71	70.5	1
A3a	TE1	0	2	6	6_to_2	70	71	70.5	1
A3a	TE3	3.34e-05	2	6	6_to_2	72	71	71.5	1
A3a	TF	0	2	6	6_to_2	71	71	71	0
A3a	V1	0	2	1	1_to_2	37	71	54	34
A3a	V2	0	2	1	1_to_2	37	71	54	34
A3a	V3	0	2	3	3_to_2	38	71	54.5	33
A3a	V4	0	2	3	3_to_2	40	71	55.5	31
A3a	V5	3.34e-05	2	3	3_to_2	39	71	55	32
A3a	V6	0	2	1	1_to_2	34	71	52.5	37
A45	A1.2	0.00156798	5	2	2_to_5	71	67	69	4
A45	A10	0.018733237	5	5	5_to_5	69	67	68	2
A45	A11	0.006024345	5	4	4_to_5	76	67	71.5	9
A45	A13L	0.062224056	5	4	4_to_5	62	67	64.5	5
A45	A14C	0	5	4	4_to_5	75	67	71	8
A45	A19DI	0.001444192	5	1	1_to_5	36	67	51.5	31
A45	A23V	0	5	1	1_to_5	35	67	51	32
A45	A24a	0.000247576	5	1	1_to_5	67	67	67	0
A45	A25	0	5	4	4_to_5	59	67	63	8
A45	A29a.c	0.000949041	5	1	1_to_5	63	67	65	4
A45	A30	0.000577677	5	1	1_to_5	65	67	66	2
A45	A31	0	5	1	1_to_5	34	67	50.5	33
A45	A32	0.000123788	5	4	4_to_5	83	67	75	16
A45	A35	8.25e-05	5	6	6_to_5	71	67	69	4
A45	A36	0.001444192	5	6	6_to_5	75	67	71	8
A45	A3a	0.000165051	5	2	2_to_5	71	67	69	4
A45	A46D	8.25e-05	5	4	4_to_5	76	67	71.5	9
A45	A47L	0.161584485	5	5	5_to_5	68	67	67.5	1
A45	A4ab	0.000288838	5	2	2_to_5	70	67	68.5	3
A45	A6DC	0.009407881	5	2	2_to_5	70	67	68.5	3
A45	A8C	0.002558283	5	2	2_to_5	70	67	68.5	3
A45	A9	0.000288838	5	4	4_to_5	73	67	70	6
A45	AI	0.000247576	5	5	5_to_5	71	67	69	4
A45	APir	0	5	6	6_to_5	70	67	68.5	3
A45	AuA1	0	5	3	3_to_5	79	67	73	12
A45	AuAL	0	5	3	3_to_5	75	67	71	8
A45	AuCPB	0.000247576	5	5	5_to_5	76	67	71.5	9
A45	Ent	0	5	6	6_to_5	72	67	69.5	5
A45	FST	0.063503198	5	5	5_to_5	69	67	68	2
A45	GI	0.000330101	5	5	5_to_5	72	67	69.5	5
A45	IPro	0.00061894	5	5	5_to_5	71	67	69	4
A45	MST	0.006519497	5	2	2_to_5	73	67	70	6
A45	OPAl	0.003548587	5	5	5_to_5	66	67	66.5	1
A45	OPt	0.00140293	5	2	2_to_5	36	67	51.5	31
A45	PE	0.011388488	5	2	2_to_5	35	67	51	32
A45	PF	0.00078399	5	2	2_to_5	71	67	69	4
A45	PG	0.000165051	5	2	2_to_5	36	67	51.5	31
A45	PGM	8.25e-05	5	1	1_to_5	36	67	51.5	31
A45	Pir	0.000165051	5	6	6_to_5	73	67	70	6
A45	ProM	0.019475965	5	5	5_to_5	68	67	67.5	1
A45	S2E	0	5	4	4_to_5	70	67	68.5	3
A45	TE1	0.004580153	5	6	6_to_5	70	67	68.5	3
A45	TE3	0.118299979	5	6	6_to_5	72	67	69.5	5
A45	TF	0.009036517	5	6	6_to_5	71	67	69	4
A45	V1	0	5	1	1_to_5	37	67	52	30
A45	V2	0.000701465	5	1	1_to_5	37	67	52	30
A45	V3	0.008541366	5	3	3_to_5	38	67	52.5	29
A45	V4	0.015473489	5	3	3_to_5	40	67	53.5	27
A45	V5	0.009655457	5	3	3_to_5	39	67	53	28
A45	V6	0.000949041	5	1	1_to_5	34	67	50.5	33
A46D	A1.2	0	4	2	2_to_4	71	76	73.5	5
A46D	A10	0.300273551	4	5	5_to_4	69	76	72.5	7
A46D	A11	0.004176485	4	4	4_to_4	76	76	76	0
A46D	A13L	0.00028306	4	4	4_to_4	62	76	69	14
A46D	A14C	0	4	4	4_to_4	75	76	75.5	1
A46D	A19DI	0	4	1	1_to_4	36	76	56	40
A46D	A23V	0.008361718	4	1	1_to_4	35	76	55.5	41
A46D	A24a	0.000124932	4	1	1_to_4	67	76	71.5	9
A46D	A25	0	4	4	4_to_4	59	76	67.5	17
A46D	A29a.c	0.003922695	4	1	1_to_4	63	76	69.5	13
A46D	A30	0.006520928	4	1	1_to_4	65	76	70.5	11
A46D	A31	0	4	1	1_to_4	34	76	55	42
A46D	A32	0.0151998	4	4	4_to_4	83	76	79.5	7
A46D	A35	0	4	6	6_to_4	71	76	73.5	5
A46D	A36	0	4	6	6_to_4	75	76	75.5	1
A46D	A3a	0	4	2	2_to_4	71	76	73.5	5
A46D	A45	0	4	5	5_to_4	67	76	71.5	9
A46D	A47L	0.02558641	4	5	5_to_4	68	76	72	8
A46D	A4ab	4.16e-05	4	2	2_to_4	70	76	73	6
A46D	A6DC	4.16e-05	4	2	2_to_4	70	76	73	6
A46D	A8C	0.000199772	4	2	2_to_4	70	76	73	6
A46D	A9	0.108288345	4	4	4_to_4	73	76	74.5	3
A46D	AI	0	4	5	5_to_4	71	76	73.5	5
A46D	APir	0	4	6	6_to_4	70	76	73	6
A46D	AuA1	0.001976597	4	3	3_to_4	79	76	77.5	3
A46D	AuAL	0	4	3	3_to_4	75	76	75.5	1
A46D	AuCPB	0.013266135	4	5	5_to_4	76	76	76	0
A46D	Ent	4.16e-05	4	6	6_to_4	72	76	74	4
A46D	FST	0.006648587	4	5	5_to_4	69	76	72.5	7
A46D	GI	0	4	5	5_to_4	72	76	74	4
A46D	IPro	0	4	5	5_to_4	71	76	73.5	5
A46D	MST	0.002613632	4	2	2_to_4	73	76	74.5	3
A46D	OPAl	2.08e-05	4	5	5_to_4	66	76	71	10
A46D	OPt	0.00081206	4	2	2_to_4	36	76	56	40
A46D	PE	2.08e-05	4	2	2_to_4	35	76	55.5	41
A46D	PF	0	4	2	2_to_4	71	76	73.5	5
A46D	PG	0.000491281	4	2	2_to_4	36	76	56	40
A46D	PGM	0.003914546	4	1	1_to_4	36	76	56	40
A46D	Pir	0	4	6	6_to_4	73	76	74.5	3
A46D	ProM	6.25e-05	4	5	5_to_4	68	76	72	8
A46D	S2E	0	4	4	4_to_4	70	76	73	6
A46D	TE1	0	4	6	6_to_4	70	76	73	6
A46D	TE3	0.001157287	4	6	6_to_4	72	76	74	4
A46D	TF	7.91e-05	4	6	6_to_4	71	76	73.5	5
A46D	V1	2.08e-05	4	1	1_to_4	37	76	56.5	39
A46D	V2	0.000324704	4	1	1_to_4	37	76	56.5	39
A46D	V3	0.000145754	4	3	3_to_4	38	76	57	38
A46D	V4	0.000208221	4	3	3_to_4	40	76	58	36
A46D	V5	0	4	3	3_to_4	39	76	57.5	37
A46D	V6	0	4	1	1_to_4	34	76	55	42
A47L	A1.2	0.00140466	5	2	2_to_5	71	68	69.5	3
A47L	A10	0.088719089	5	5	5_to_5	69	68	68.5	1
A47L	A11	0.02504685	5	4	4_to_5	76	68	72	8
A47L	A13L	0.031956778	5	4	4_to_5	62	68	65	6
A47L	A14C	0	5	4	4_to_5	75	68	71.5	7
A47L	A19DI	0.008314373	5	1	1_to_5	36	68	52	32
A47L	A23V	0.002312837	5	1	1_to_5	35	68	51.5	33
A47L	A24a	0.000266891	5	1	1_to_5	67	68	67.5	1
A47L	A25	0	5	4	4_to_5	59	68	63.5	9
A47L	A29a.c	0.038715917	5	1	1_to_5	63	68	65.5	5
A47L	A30	0.0055324	5	1	1_to_5	65	68	66.5	3
A47L	A31	0.000197186	5	1	1_to_5	34	68	51	34
A47L	A32	0.00077173	5	4	4_to_5	83	68	75.5	15
A47L	A35	0.000130976	5	6	6_to_5	71	68	69.5	3
A47L	A36	0.000229571	5	6	6_to_5	75	68	71.5	7
A47L	A3a	3.81e-05	5	2	2_to_5	71	68	69.5	3
A47L	A45	0.037678225	5	5	5_to_5	67	68	67.5	1
A47L	A46D	0.006437504	5	4	4_to_5	76	68	72	8
A47L	A4ab	0	5	2	2_to_5	70	68	69	2
A47L	A6DC	0.002177388	5	2	2_to_5	70	68	69	2
A47L	A8C	0.005028682	5	2	2_to_5	70	68	69	2
A47L	A9	0.007896066	5	4	4_to_5	73	68	70.5	5
A47L	AI	1.76e-05	5	5	5_to_5	71	68	69.5	3
A47L	APir	0	5	6	6_to_5	70	68	69	2
A47L	AuA1	0	5	3	3_to_5	79	68	73.5	11
A47L	AuAL	0	5	3	3_to_5	75	68	71.5	7
A47L	AuCPB	0.00019544	5	5	5_to_5	76	68	72	8
A47L	Ent	0.000130976	5	6	6_to_5	72	68	70	4
A47L	FST	0.012731682	5	5	5_to_5	69	68	68.5	1
A47L	GI	0.000410525	5	5	5_to_5	72	68	70	4
A47L	IPro	2.64e-05	5	5	5_to_5	71	68	69.5	3
A47L	MST	0.003318724	5	2	2_to_5	73	68	70.5	5
A47L	OPAl	0.000197631	5	5	5_to_5	66	68	67	2
A47L	OPt	0.004194678	5	2	2_to_5	36	68	52	32
A47L	PE	0.000840132	5	2	2_to_5	35	68	51.5	33
A47L	PF	0.002776792	5	2	2_to_5	71	68	69.5	3
A47L	PG	0.00849053	5	2	2_to_5	36	68	52	32
A47L	PGM	0.001415377	5	1	1_to_5	36	68	52	32
A47L	Pir	3.61e-05	5	6	6_to_5	73	68	70.5	5
A47L	ProM	0.0031345	5	5	5_to_5	68	68	68	0
A47L	S2E	0.000670113	5	4	4_to_5	70	68	69	2
A47L	TE1	0.000464186	5	6	6_to_5	70	68	69	2
A47L	TE3	0.013400227	5	6	6_to_5	72	68	70	4
A47L	TF	0.000130976	5	6	6_to_5	71	68	69.5	3
A47L	V1	0.000654879	5	1	1_to_5	37	68	52.5	31
A47L	V2	0.006146572	5	1	1_to_5	37	68	52.5	31
A47L	V3	0.014604922	5	3	3_to_5	38	68	53	30
A47L	V4	0.017403445	5	3	3_to_5	40	68	54	28
A47L	V5	0.001702685	5	3	3_to_5	39	68	53.5	29
A47L	V6	0.011543915	5	1	1_to_5	34	68	51	34
A4ab	A1.2	0.073425031	2	2	2_to_2	71	70	70.5	1
A4ab	A10	0	2	5	5_to_2	69	70	69.5	1
A4ab	A11	0	2	4	4_to_2	76	70	73	6
A4ab	A13L	0	2	4	4_to_2	62	70	66	8
A4ab	A14C	0	2	4	4_to_2	75	70	72.5	5
A4ab	A19DI	0	2	1	1_to_2	36	70	53	34
A4ab	A23V	0	2	1	1_to_2	35	70	52.5	35
A4ab	A24a	3.1e-05	2	1	1_to_2	67	70	68.5	3
A4ab	A25	0	2	4	4_to_2	59	70	64.5	11
A4ab	A29a.c	7.79e-05	2	1	1_to_2	63	70	66.5	7
A4ab	A30	0.000393482	2	1	1_to_2	65	70	67.5	5
A4ab	A31	0.02214292	2	1	1_to_2	34	70	52	36
A4ab	A32	0	2	4	4_to_2	83	70	76.5	13
A4ab	A35	0	2	6	6_to_2	71	70	70.5	1
A4ab	A36	0	2	6	6_to_2	75	70	72.5	5
A4ab	A3a	0.148340861	2	2	2_to_2	71	70	70.5	1
A4ab	A45	0	2	5	5_to_2	67	70	68.5	3
A4ab	A46D	0	2	4	4_to_2	76	70	73	6
A4ab	A47L	0	2	5	5_to_2	68	70	69	2
A4ab	A6DC	0.110785318	2	2	2_to_2	70	70	70	0
A4ab	A8C	0.001643847	2	2	2_to_2	70	70	70	0
A4ab	A9	0	2	4	4_to_2	73	70	71.5	3
A4ab	AI	0	2	5	5_to_2	71	70	70.5	1
A4ab	APir	0	2	6	6_to_2	70	70	70	0
A4ab	AuA1	0	2	3	3_to_2	79	70	74.5	9
A4ab	AuAL	0	2	3	3_to_2	75	70	72.5	5
A4ab	AuCPB	0	2	5	5_to_2	76	70	73	6
A4ab	Ent	0	2	6	6_to_2	72	70	71	2
A4ab	FST	0.000296069	2	5	5_to_2	69	70	69.5	1
A4ab	GI	0	2	5	5_to_2	72	70	71	2
A4ab	IPro	0	2	5	5_to_2	71	70	70.5	1
A4ab	MST	0.000548936	2	2	2_to_2	73	70	71.5	3
A4ab	OPAl	0	2	5	5_to_2	66	70	68	4
A4ab	OPt	1.94e-05	2	2	2_to_2	36	70	53	34
A4ab	PE	0.186211226	2	2	2_to_2	35	70	52.5	35
A4ab	PF	0.006417368	2	2	2_to_2	71	70	70.5	1
A4ab	PG	0.001145389	2	2	2_to_2	36	70	53	34
A4ab	PGM	5.84e-05	2	1	1_to_2	36	70	53	34
A4ab	Pir	0	2	6	6_to_2	73	70	71.5	3
A4ab	ProM	0.000408419	2	5	5_to_2	68	70	69	2
A4ab	S2E	0.012615103	2	4	4_to_2	70	70	70	0
A4ab	TE1	5.84e-05	2	6	6_to_2	70	70	70	0
A4ab	TE3	0.000276625	2	6	6_to_2	72	70	71	2
A4ab	TF	0	2	6	6_to_2	71	70	70.5	1
A4ab	V1	0	2	1	1_to_2	37	70	53.5	33
A4ab	V2	0	2	1	1_to_2	37	70	53.5	33
A4ab	V3	0	2	3	3_to_2	38	70	54	32
A4ab	V4	0	2	3	3_to_2	40	70	55	30
A4ab	V5	0.000296069	2	3	3_to_2	39	70	54.5	31
A4ab	V6	5.84e-05	2	1	1_to_2	34	70	52	36
A6DC	A1.2	0.03280574	2	2	2_to_2	71	70	70.5	1
A6DC	A10	0	2	5	5_to_2	69	70	69.5	1
A6DC	A11	0	2	4	4_to_2	76	70	73	6
A6DC	A13L	5.96e-05	2	4	4_to_2	62	70	66	8
A6DC	A14C	0	2	4	4_to_2	75	70	72.5	5
A6DC	A19DI	0	2	1	1_to_2	36	70	53	34
A6DC	A23V	0	2	1	1_to_2	35	70	52.5	35
A6DC	A24a	0	2	1	1_to_2	67	70	68.5	3
A6DC	A25	0	2	4	4_to_2	59	70	64.5	11
A6DC	A29a.c	5.96e-05	2	1	1_to_2	63	70	66.5	7
A6DC	A30	0.00081115	2	1	1_to_2	65	70	67.5	5
A6DC	A31	0.047071714	2	1	1_to_2	34	70	52	36
A6DC	A32	0	2	4	4_to_2	83	70	76.5	13
A6DC	A35	0	2	6	6_to_2	71	70	70.5	1
A6DC	A36	0	2	6	6_to_2	75	70	72.5	5
A6DC	A3a	0.007012855	2	2	2_to_2	71	70	70.5	1
A6DC	A45	0	2	5	5_to_2	67	70	68.5	3
A6DC	A46D	0	2	4	4_to_2	76	70	73	6
A6DC	A47L	0	2	5	5_to_2	68	70	69	2
A6DC	A4ab	0.28523752	2	2	2_to_2	70	70	70	0
A6DC	A8C	0.00676926	2	2	2_to_2	70	70	70	0
A6DC	A9	0	2	4	4_to_2	73	70	71.5	3
A6DC	AI	0	2	5	5_to_2	71	70	70.5	1
A6DC	APir	0	2	6	6_to_2	70	70	70	0
A6DC	AuA1	0	2	3	3_to_2	79	70	74.5	9
A6DC	AuAL	0	2	3	3_to_2	75	70	72.5	5
A6DC	AuCPB	0	2	5	5_to_2	76	70	73	6
A6DC	Ent	0	2	6	6_to_2	72	70	71	2
A6DC	FST	0	2	5	5_to_2	69	70	69.5	1
A6DC	GI	0.001336689	2	5	5_to_2	72	70	71	2
A6DC	IPro	0	2	5	5_to_2	71	70	70.5	1
A6DC	MST	0	2	2	2_to_2	73	70	71.5	3
A6DC	OPAl	0	2	5	5_to_2	66	70	68	4
A6DC	OPt	0	2	2	2_to_2	36	70	53	34
A6DC	PE	0.201261095	2	2	2_to_2	35	70	52.5	35
A6DC	PF	0.00398285	2	2	2_to_2	71	70	70.5	1
A6DC	PG	0.000108131	2	2	2_to_2	36	70	53	34
A6DC	PGM	0.000585882	2	1	1_to_2	36	70	53	34
A6DC	Pir	0	2	6	6_to_2	73	70	71.5	3
A6DC	ProM	0.000621449	2	5	5_to_2	68	70	69	2
A6DC	S2E	0.007661637	2	4	4_to_2	70	70	70	0
A6DC	TE1	0	2	6	6_to_2	70	70	70	0
A6DC	TE3	0	2	6	6_to_2	72	70	71	2
A6DC	TF	0	2	6	6_to_2	71	70	70.5	1
A6DC	V1	0	2	1	1_to_2	37	70	53.5	33
A6DC	V2	0	2	1	1_to_2	37	70	53.5	33
A6DC	V3	0	2	3	3_to_2	38	70	54	32
A6DC	V4	0	2	3	3_to_2	40	70	55	30
A6DC	V5	0	2	3	3_to_2	39	70	54.5	31
A6DC	V6	0	2	1	1_to_2	34	70	52	36
A8C	A1.2	0.000355244	2	2	2_to_2	71	70	70.5	1
A8C	A10	5.73e-05	2	5	5_to_2	69	70	69.5	1
A8C	A11	0.000481298	2	4	4_to_2	76	70	73	6
A8C	A13L	0.002034377	2	4	4_to_2	62	70	66	8
A8C	A14C	0	2	4	4_to_2	75	70	72.5	5
A8C	A19DI	0.001031353	2	1	1_to_2	36	70	53	34
A8C	A23V	4.58e-05	2	1	1_to_2	35	70	52.5	35
A8C	A24a	0.000676109	2	1	1_to_2	67	70	68.5	3
A8C	A25	0	2	4	4_to_2	59	70	64.5	11
A8C	A29a.c	0.000366703	2	1	1_to_2	63	70	66.5	7
A8C	A30	0.003180325	2	1	1_to_2	65	70	67.5	5
A8C	A31	0.013233482	2	1	1_to_2	34	70	52	36
A8C	A32	1.15e-05	2	4	4_to_2	83	70	76.5	13
A8C	A35	2.29e-05	2	6	6_to_2	71	70	70.5	1
A8C	A36	4.58e-05	2	6	6_to_2	75	70	72.5	5
A8C	A3a	0.005369085	2	2	2_to_2	71	70	70.5	1
A8C	A45	0.021731005	2	5	5_to_2	67	70	68.5	3
A8C	A46D	2.29e-05	2	4	4_to_2	76	70	73	6
A8C	A47L	0.034882354	2	5	5_to_2	68	70	69	2
A8C	A4ab	0.00481903	2	2	2_to_2	70	70	70	0
A8C	A6DC	0.154022503	2	2	2_to_2	70	70	70	0
A8C	A9	0.000171892	2	4	4_to_2	73	70	71.5	3
A8C	AI	0	2	5	5_to_2	71	70	70.5	1
A8C	APir	0	2	6	6_to_2	70	70	70	0
A8C	AuA1	0	2	3	3_to_2	79	70	74.5	9
A8C	AuAL	0	2	3	3_to_2	75	70	72.5	5
A8C	AuCPB	0	2	5	5_to_2	76	70	73	6
A8C	Ent	1.15e-05	2	6	6_to_2	72	70	71	2
A8C	FST	0.005037399	2	5	5_to_2	69	70	69.5	1
A8C	GI	0.001186375	2	5	5_to_2	72	70	71	2
A8C	IPro	1.15e-05	2	5	5_to_2	71	70	70.5	1
A8C	MST	0.002561513	2	2	2_to_2	73	70	71.5	3
A8C	OPAl	0.000126054	2	5	5_to_2	66	70	68	4
A8C	OPt	0.01421167	2	2	2_to_2	36	70	53	34
A8C	PE	0.059284094	2	2	2_to_2	35	70	52.5	35
A8C	PF	0.031990132	2	2	2_to_2	71	70	70.5	1
A8C	PG	0.024512803	2	2	2_to_2	36	70	53	34
A8C	PGM	0.011168221	2	1	1_to_2	36	70	53	34
A8C	Pir	1.15e-05	2	6	6_to_2	73	70	71.5	3
A8C	ProM	0.003145946	2	5	5_to_2	68	70	69	2
A8C	S2E	0.017660034	2	4	4_to_2	70	70	70	0
A8C	TE1	0.000819672	2	6	6_to_2	70	70	70	0
A8C	TE3	0.008366059	2	6	6_to_2	72	70	71	2
A8C	TF	2.29e-05	2	6	6_to_2	71	70	70.5	1
A8C	V1	0	2	1	1_to_2	37	70	53.5	33
A8C	V2	0.000103135	2	1	1_to_2	37	70	53.5	33
A8C	V3	0.000928218	2	3	3_to_2	38	70	54	32
A8C	V4	0.001810598	2	3	3_to_2	40	70	55	30
A8C	V5	0.000504217	2	3	3_to_2	39	70	54.5	31
A8C	V6	0.00238421	2	1	1_to_2	34	70	52	36
A9	A1.2	0	4	2	2_to_4	71	73	72	2
A9	A10	0.073969459	4	5	5_to_4	69	73	71	4
A9	A11	0.039014917	4	4	4_to_4	76	73	74.5	3
A9	A13L	0.002648071	4	4	4_to_4	62	73	67.5	11
A9	A14C	0	4	4	4_to_4	75	73	74	2
A9	A19DI	0	4	1	1_to_4	36	73	54.5	37
A9	A23V	0.001588843	4	1	1_to_4	35	73	54	38
A9	A24a	0.017212464	4	1	1_to_4	67	73	70	6
A9	A25	0.000706152	4	4	4_to_4	59	73	66	14
A9	A29a.c	0.035484156	4	1	1_to_4	63	73	68	10
A9	A30	0.057992762	4	1	1_to_4	65	73	69	8
A9	A31	0	4	1	1_to_4	34	73	53.5	39
A9	A32	0.193662283	4	4	4_to_4	83	73	78	10
A9	A35	0.000176538	4	6	6_to_4	71	73	72	2
A9	A36	0.000264807	4	6	6_to_4	75	73	74	2
A9	A3a	0	4	2	2_to_4	71	73	72	2
A9	A45	8.83e-05	4	5	5_to_4	67	73	70	6
A9	A46D	0.010062671	4	4	4_to_4	76	73	74.5	3
A9	A47L	0.017035926	4	5	5_to_4	68	73	70.5	5
A9	A4ab	0	4	2	2_to_4	70	73	71.5	3
A9	A6DC	0	4	2	2_to_4	70	73	71.5	3
A9	A8C	0	4	2	2_to_4	70	73	71.5	3
A9	AI	0	4	5	5_to_4	71	73	72	2
A9	APir	0	4	6	6_to_4	70	73	71.5	3
A9	AuA1	0	4	3	3_to_4	79	73	76	6
A9	AuAL	0	4	3	3_to_4	75	73	74	2
A9	AuCPB	0	4	5	5_to_4	76	73	74.5	3
A9	Ent	0.001235767	4	6	6_to_4	72	73	72.5	1
A9	FST	0.000176538	4	5	5_to_4	69	73	71	4
A9	GI	8.83e-05	4	5	5_to_4	72	73	72.5	1
A9	IPro	0	4	5	5_to_4	71	73	72	2
A9	MST	8.83e-05	4	2	2_to_4	73	73	73	0
A9	OPAl	0	4	5	5_to_4	66	73	69.5	7
A9	OPt	0.001324036	4	2	2_to_4	36	73	54.5	37
A9	PE	0	4	2	2_to_4	35	73	54	38
A9	PF	0	4	2	2_to_4	71	73	72	2
A9	PG	0.001765381	4	2	2_to_4	36	73	54.5	37
A9	PGM	0.000176538	4	1	1_to_4	36	73	54.5	37
A9	Pir	0	4	6	6_to_4	73	73	73	0
A9	ProM	8.83e-05	4	5	5_to_4	68	73	70.5	5
A9	S2E	0	4	4	4_to_4	70	73	71.5	3
A9	TE1	0.001588843	4	6	6_to_4	70	73	71.5	3
A9	TE3	0.006355371	4	6	6_to_4	72	73	72.5	1
A9	TF	0	4	6	6_to_4	71	73	72	2
A9	V1	0	4	1	1_to_4	37	73	55	36
A9	V2	0	4	1	1_to_4	37	73	55	36
A9	V3	8.83e-05	4	3	3_to_4	38	73	55.5	35
A9	V4	0.000529614	4	3	3_to_4	40	73	56.5	33
A9	V5	0	4	3	3_to_4	39	73	56	34
A9	V6	0	4	1	1_to_4	34	73	53.5	39
AuA1	A1.2	0	3	2	2_to_3	71	79	75	8
AuA1	A10	0	3	5	5_to_3	69	79	74	10
AuA1	A11	0	3	4	4_to_3	76	79	77.5	3
AuA1	A13L	0	3	4	4_to_3	62	79	70.5	17
AuA1	A14C	0	3	4	4_to_3	75	79	77	4
AuA1	A19DI	0	3	1	1_to_3	36	79	57.5	43
AuA1	A23V	0	3	1	1_to_3	35	79	57	44
AuA1	A24a	0	3	1	1_to_3	67	79	73	12
AuA1	A25	0	3	4	4_to_3	59	79	69	20
AuA1	A29a.c	0	3	1	1_to_3	63	79	71	16
AuA1	A30	0	3	1	1_to_3	65	79	72	14
AuA1	A31	0	3	1	1_to_3	34	79	56.5	45
AuA1	A32	0	3	4	4_to_3	83	79	81	4
AuA1	A35	0	3	6	6_to_3	71	79	75	8
AuA1	A36	0	3	6	6_to_3	75	79	77	4
AuA1	A3a	0	3	2	2_to_3	71	79	75	8
AuA1	A45	0	3	5	5_to_3	67	79	73	12
AuA1	A46D	0	3	4	4_to_3	76	79	77.5	3
AuA1	A47L	0	3	5	5_to_3	68	79	73.5	11
AuA1	A4ab	0	3	2	2_to_3	70	79	74.5	9
AuA1	A6DC	0	3	2	2_to_3	70	79	74.5	9
AuA1	A8C	0	3	2	2_to_3	70	79	74.5	9
AuA1	A9	0	3	4	4_to_3	73	79	76	6
AuA1	AI	0	3	5	5_to_3	71	79	75	8
AuA1	APir	0	3	6	6_to_3	70	79	74.5	9
AuA1	AuAL	0.039395929	3	3	3_to_3	75	79	77	4
AuA1	AuCPB	0.10571241	3	5	5_to_3	76	79	77.5	3
AuA1	Ent	0	3	6	6_to_3	72	79	75.5	7
AuA1	FST	0.003282994	3	5	5_to_3	69	79	74	10
AuA1	GI	0	3	5	5_to_3	72	79	75.5	7
AuA1	IPro	0	3	5	5_to_3	71	79	75	8
AuA1	MST	0.060407091	3	2	2_to_3	73	79	76	6
AuA1	OPAl	0	3	5	5_to_3	66	79	72.5	13
AuA1	OPt	0	3	2	2_to_3	36	79	57.5	43
AuA1	PE	0	3	2	2_to_3	35	79	57	44
AuA1	PF	0	3	2	2_to_3	71	79	75	8
AuA1	PG	0	3	2	2_to_3	36	79	57.5	43
AuA1	PGM	0	3	1	1_to_3	36	79	57.5	43
AuA1	Pir	0	3	6	6_to_3	73	79	76	6
AuA1	ProM	0	3	5	5_to_3	68	79	73.5	11
AuA1	S2E	0.000656599	3	4	4_to_3	70	79	74.5	9
AuA1	TE1	0	3	6	6_to_3	70	79	74.5	9
AuA1	TE3	0	3	6	6_to_3	72	79	75.5	7
AuA1	TF	0	3	6	6_to_3	71	79	75	8
AuA1	V1	0	3	1	1_to_3	37	79	58	42
AuA1	V2	0	3	1	1_to_3	37	79	58	42
AuA1	V3	0	3	3	3_to_3	38	79	58.5	41
AuA1	V4	0	3	3	3_to_3	40	79	59.5	39
AuA1	V5	0	3	3	3_to_3	39	79	59	40
AuA1	V6	0	3	1	1_to_3	34	79	56.5	45
AuCPB	A1.2	0	5	2	2_to_5	71	76	73.5	5
AuCPB	A10	0.011389013	5	5	5_to_5	69	76	72.5	7
AuCPB	A11	0	5	4	4_to_5	76	76	76	0
AuCPB	A13L	0.000223314	5	4	4_to_5	62	76	69	14
AuCPB	A14C	0	5	4	4_to_5	75	76	75.5	1
AuCPB	A19DI	0	5	1	1_to_5	36	76	56	40
AuCPB	A23V	0	5	1	1_to_5	35	76	55.5	41
AuCPB	A24a	0	5	1	1_to_5	67	76	71.5	9
AuCPB	A25	0	5	4	4_to_5	59	76	67.5	17
AuCPB	A29a.c	0	5	1	1_to_5	63	76	69.5	13
AuCPB	A30	0	5	1	1_to_5	65	76	70.5	11
AuCPB	A31	0	5	1	1_to_5	34	76	55	42
AuCPB	A32	0	5	4	4_to_5	83	76	79.5	7
AuCPB	A35	0.000223314	5	6	6_to_5	71	76	73.5	5
AuCPB	A36	0	5	6	6_to_5	75	76	75.5	1
AuCPB	A3a	0	5	2	2_to_5	71	76	73.5	5
AuCPB	A45	0	5	5	5_to_5	67	76	71.5	9
AuCPB	A46D	0	5	4	4_to_5	76	76	76	0
AuCPB	A47L	0	5	5	5_to_5	68	76	72	8
AuCPB	A4ab	0	5	2	2_to_5	70	76	73	6
AuCPB	A6DC	0	5	2	2_to_5	70	76	73	6
AuCPB	A8C	0	5	2	2_to_5	70	76	73	6
AuCPB	A9	0	5	4	4_to_5	73	76	74.5	3
AuCPB	AI	0	5	5	5_to_5	71	76	73.5	5
AuCPB	APir	0	5	6	6_to_5	70	76	73	6
AuCPB	AuA1	0.085529254	5	3	3_to_5	79	76	77.5	3
AuCPB	AuAL	0.179991067	5	3	3_to_5	75	76	75.5	1
AuCPB	Ent	0.000223314	5	6	6_to_5	72	76	74	4
AuCPB	FST	0.002679768	5	5	5_to_5	69	76	72.5	7
AuCPB	GI	0.000223314	5	5	5_to_5	72	76	74	4
AuCPB	IPro	0.004019652	5	5	5_to_5	71	76	73.5	5
AuCPB	MST	0.003796338	5	2	2_to_5	73	76	74.5	3
AuCPB	OPAl	0.000893256	5	5	5_to_5	66	76	71	10
AuCPB	OPt	0	5	2	2_to_5	36	76	56	40
AuCPB	PE	0	5	2	2_to_5	35	76	55.5	41
AuCPB	PF	0	5	2	2_to_5	71	76	73.5	5
AuCPB	PG	0	5	2	2_to_5	36	76	56	40
AuCPB	PGM	0	5	1	1_to_5	36	76	56	40
AuCPB	Pir	0	5	6	6_to_5	73	76	74.5	3
AuCPB	ProM	0	5	5	5_to_5	68	76	72	8
AuCPB	S2E	0	5	4	4_to_5	70	76	73	6
AuCPB	TE1	0.000669942	5	6	6_to_5	70	76	73	6
AuCPB	TE3	0.000893256	5	6	6_to_5	72	76	74	4
AuCPB	TF	0	5	6	6_to_5	71	76	73.5	5
AuCPB	V1	0	5	1	1_to_5	37	76	56.5	39
AuCPB	V2	0	5	1	1_to_5	37	76	56.5	39
AuCPB	V3	0	5	3	3_to_5	38	76	57	38
AuCPB	V4	0	5	3	3_to_5	40	76	58	36
AuCPB	V5	0	5	3	3_to_5	39	76	57.5	37
AuCPB	V6	0	5	1	1_to_5	34	76	55	42
MST	A1.2	0.000386125	2	2	2_to_2	71	73	72	2
MST	A10	0	2	5	5_to_2	69	73	71	4
MST	A11	0.000193063	2	4	4_to_2	76	73	74.5	3
MST	A13L	0.000707896	2	4	4_to_2	62	73	67.5	11
MST	A14C	0	2	4	4_to_2	75	73	74	2
MST	A19DI	0.000257417	2	1	1_to_2	36	73	54.5	37
MST	A23V	0.010167964	2	1	1_to_2	35	73	54	38
MST	A24a	0	2	1	1_to_2	67	73	70	6
MST	A25	0	2	4	4_to_2	59	73	66	14
MST	A29a.c	0	2	1	1_to_2	63	73	68	10
MST	A30	0.003861252	2	1	1_to_2	65	73	69	8
MST	A31	0.002381106	2	1	1_to_2	34	73	53.5	39
MST	A32	0	2	4	4_to_2	83	73	78	10
MST	A35	0	2	6	6_to_2	71	73	72	2
MST	A36	6.44e-05	2	6	6_to_2	75	73	74	2
MST	A3a	0	2	2	2_to_2	71	73	72	2
MST	A45	0.000193063	2	5	5_to_2	67	73	70	6
MST	A46D	6.44e-05	2	4	4_to_2	76	73	74.5	3
MST	A47L	0.001415793	2	5	5_to_2	68	73	70.5	5
MST	A4ab	0	2	2	2_to_2	70	73	71.5	3
MST	A6DC	0.000193063	2	2	2_to_2	70	73	71.5	3
MST	A8C	0.000128708	2	2	2_to_2	70	73	71.5	3
MST	A9	0	2	4	4_to_2	73	73	73	0
MST	AI	0	2	5	5_to_2	71	73	72	2
MST	APir	0	2	6	6_to_2	70	73	71.5	3
MST	AuA1	0	2	3	3_to_2	79	73	76	6
MST	AuAL	0	2	3	3_to_2	75	73	74	2
MST	AuCPB	6.44e-05	2	5	5_to_2	76	73	74.5	3
MST	Ent	6.44e-05	2	6	6_to_2	72	73	72.5	1
MST	FST	0.0068859	2	5	5_to_2	69	73	71	4
MST	GI	0	2	5	5_to_2	72	73	72.5	1
MST	IPro	0	2	5	5_to_2	71	73	72	2
MST	OPAl	0	2	5	5_to_2	66	73	69.5	7
MST	OPt	0.184181736	2	2	2_to_2	36	73	54.5	37
MST	PE	0.004376086	2	2	2_to_2	35	73	54	38
MST	PF	0.002381106	2	2	2_to_2	71	73	72	2
MST	PG	0.313018856	2	2	2_to_2	36	73	54.5	37
MST	PGM	0.003024648	2	1	1_to_2	36	73	54.5	37
MST	Pir	0	2	6	6_to_2	73	73	73	0
MST	ProM	0.000128708	2	5	5_to_2	68	73	70.5	5
MST	S2E	0.000193063	2	4	4_to_2	70	73	71.5	3
MST	TE1	0	2	6	6_to_2	70	73	71.5	3
MST	TE3	0.001480147	2	6	6_to_2	72	73	72.5	1
MST	TF	0.000514834	2	6	6_to_2	71	73	72	2
MST	V1	0.005791878	2	1	1_to_2	37	73	55	36
MST	V2	0.03642448	2	1	1_to_2	37	73	55	36
MST	V3	0.022523972	2	3	3_to_2	38	73	55.5	35
MST	V4	0.073170732	2	3	3_to_2	40	73	56.5	33
MST	V5	0.015316301	2	3	3_to_2	39	73	56	34
MST	V6	0.014093571	2	1	1_to_2	34	73	53.5	39
OPt	A1.2	0.000308053	2	2	2_to_2	71	36	53.5	35
OPt	A10	0.000104833	2	5	5_to_2	69	36	52.5	33
OPt	A11	0.000127818	2	4	4_to_2	76	36	56	40
OPt	A13L	0.000127818	2	4	4_to_2	62	36	49	26
OPt	A14C	0	2	4	4_to_2	75	36	55.5	39
OPt	A19DI	0.02110808	2	1	1_to_2	36	36	36	0
OPt	A23V	0.002659003	2	1	1_to_2	35	36	35.5	1
OPt	A24a	0.000491935	2	1	1_to_2	67	36	51.5	31
OPt	A25	0	2	4	4_to_2	59	36	47.5	23
OPt	A29a.c	0.005801794	2	1	1_to_2	63	36	49.5	27
OPt	A30	0.005579482	2	1	1_to_2	65	36	50.5	29
OPt	A31	0.00209021	2	1	1_to_2	34	36	35	2
OPt	A32	5.24e-05	2	4	4_to_2	83	36	59.5	47
OPt	A35	0.000242745	2	6	6_to_2	71	36	53.5	35
OPt	A36	0.001957647	2	6	6_to_2	75	36	55.5	39
OPt	A3a	0	2	2	2_to_2	71	36	53.5	35
OPt	A45	0.000226205	2	5	5_to_2	67	36	51.5	31
OPt	A46D	0	2	4	4_to_2	76	36	56	40
OPt	A47L	0.001400404	2	5	5_to_2	68	36	52	32
OPt	A4ab	0	2	2	2_to_2	70	36	53	34
OPt	A6DC	7.54e-05	2	2	2_to_2	70	36	53	34
OPt	A8C	0.000206868	2	2	2_to_2	70	36	53	34
OPt	A9	0.000104833	2	4	4_to_2	73	36	54.5	37
OPt	AI	0	2	5	5_to_2	71	36	53.5	35
OPt	APir	0	2	6	6_to_2	70	36	53	34
OPt	AuA1	0.002149072	2	3	3_to_2	79	36	57.5	43
OPt	AuAL	0	2	3	3_to_2	75	36	55.5	39
OPt	AuCPB	0.000442317	2	5	5_to_2	76	36	56	40
OPt	Ent	0	2	6	6_to_2	72	36	54	36
OPt	FST	0.002778069	2	5	5_to_2	69	36	52.5	33
OPt	GI	0	2	5	5_to_2	72	36	54	36
OPt	IPro	0	2	5	5_to_2	71	36	53.5	35
OPt	MST	0.093718928	2	2	2_to_2	73	36	54.5	37
OPt	OPAl	0	2	5	5_to_2	66	36	51	30
OPt	PE	0.005347323	2	2	2_to_2	35	36	35.5	1
OPt	PF	0.001939407	2	2	2_to_2	71	36	53.5	35
OPt	PG	0.079786901	2	2	2_to_2	36	36	36	0
OPt	PGM	0.004822667	2	1	1_to_2	36	36	36	0
OPt	Pir	0	2	6	6_to_2	73	36	54.5	37
OPt	ProM	5.24e-05	2	5	5_to_2	68	36	52	32
OPt	S2E	0.001257994	2	4	4_to_2	70	36	53	34
OPt	TE1	0	2	6	6_to_2	70	36	53	34
OPt	TE3	0.012420493	2	6	6_to_2	72	36	54	36
OPt	TF	0.001620164	2	6	6_to_2	71	36	53.5	35
OPt	V1	0.00073383	2	1	1_to_2	37	36	36.5	1
OPt	V2	0.010711658	2	1	1_to_2	37	36	36.5	1
OPt	V3	0.067390736	2	3	3_to_2	38	36	37	2
OPt	V4	0.060289894	2	3	3_to_2	40	36	38	4
OPt	V5	0.03920892	2	3	3_to_2	39	36	37.5	3
OPt	V6	0.009955089	2	1	1_to_2	34	36	35	2
PE	A1.2	0.234908884	2	2	2_to_2	71	35	53	36
PE	A10	0	2	5	5_to_2	69	35	52	34
PE	A11	0	2	4	4_to_2	76	35	55.5	41
PE	A13L	0	2	4	4_to_2	62	35	48.5	27
PE	A14C	0	2	4	4_to_2	75	35	55	40
PE	A19DI	0	2	1	1_to_2	36	35	35.5	1
PE	A23V	0	2	1	1_to_2	35	35	35	0
PE	A24a	0	2	1	1_to_2	67	35	51	32
PE	A25	0	2	4	4_to_2	59	35	47	24
PE	A29a.c	0	2	1	1_to_2	63	35	49	28
PE	A30	0	2	1	1_to_2	65	35	50	30
PE	A31	0.008542141	2	1	1_to_2	34	35	34.5	1
PE	A32	0	2	4	4_to_2	83	35	59	48
PE	A35	0	2	6	6_to_2	71	35	53	36
PE	A36	0	2	6	6_to_2	75	35	55	40
PE	A3a	0.322038724	2	2	2_to_2	71	35	53	36
PE	A45	0	2	5	5_to_2	67	35	51	32
PE	A46D	0	2	4	4_to_2	76	35	55.5	41
PE	A47L	0	2	5	5_to_2	68	35	51.5	33
PE	A4ab	0.201309795	2	2	2_to_2	70	35	52.5	35
PE	A6DC	0.007972665	2	2	2_to_2	70	35	52.5	35
PE	A8C	0.000569476	2	2	2_to_2	70	35	52.5	35
PE	A9	0	2	4	4_to_2	73	35	54	38
PE	AI	0	2	5	5_to_2	71	35	53	36
PE	APir	0	2	6	6_to_2	70	35	52.5	35
PE	AuA1	0	2	3	3_to_2	79	35	57	44
PE	AuAL	0	2	3	3_to_2	75	35	55	40
PE	AuCPB	0	2	5	5_to_2	76	35	55.5	41
PE	Ent	0	2	6	6_to_2	72	35	53.5	37
PE	FST	0	2	5	5_to_2	69	35	52	34
PE	GI	0.000569476	2	5	5_to_2	72	35	53.5	37
PE	IPro	0	2	5	5_to_2	71	35	53	36
PE	MST	0	2	2	2_to_2	73	35	54	38
PE	OPAl	0	2	5	5_to_2	66	35	50.5	31
PE	OPt	0.000284738	2	2	2_to_2	36	35	35.5	1
PE	PF	0.000569476	2	2	2_to_2	71	35	53	36
PE	PG	0	2	2	2_to_2	36	35	35.5	1
PE	PGM	0	2	1	1_to_2	36	35	35.5	1
PE	Pir	0	2	6	6_to_2	73	35	54	38
PE	ProM	0	2	5	5_to_2	68	35	51.5	33
PE	S2E	0.006264237	2	4	4_to_2	70	35	52.5	35
PE	TE1	0	2	6	6_to_2	70	35	52.5	35
PE	TE3	0	2	6	6_to_2	72	35	53.5	37
PE	TF	0	2	6	6_to_2	71	35	53	36
PE	V1	0	2	1	1_to_2	37	35	36	2
PE	V2	0	2	1	1_to_2	37	35	36	2
PE	V3	0	2	3	3_to_2	38	35	36.5	3
PE	V4	0	2	3	3_to_2	40	35	37.5	5
PE	V5	0	2	3	3_to_2	39	35	37	4
PE	V6	0	2	1	1_to_2	34	35	34.5	1
PF	A1.2	0.153610537	2	2	2_to_2	71	71	71	0
PF	A10	0	2	5	5_to_2	69	71	70	2
PF	A11	0	2	4	4_to_2	76	71	73.5	5
PF	A13L	0.003139597	2	4	4_to_2	62	71	66.5	9
PF	A14C	0	2	4	4_to_2	75	71	73	4
PF	A19DI	0	2	1	1_to_2	36	71	53.5	35
PF	A23V	0	2	1	1_to_2	35	71	53	36
PF	A24a	0.001608086	2	1	1_to_2	67	71	69	4
PF	A25	0	2	4	4_to_2	59	71	65	12
PF	A29a.c	0.00137836	2	1	1_to_2	63	71	67	8
PF	A30	0.002450417	2	1	1_to_2	65	71	68	6
PF	A31	3.83e-05	2	1	1_to_2	34	71	52.5	37
PF	A32	3.83e-05	2	4	4_to_2	83	71	77	12
PF	A35	0.000421165	2	6	6_to_2	71	71	71	0
PF	A36	0.000306302	2	6	6_to_2	75	71	73	4
PF	A3a	0.05306685	2	2	2_to_2	71	71	71	0
PF	A45	0.002450417	2	5	5_to_2	67	71	69	4
PF	A46D	0	2	4	4_to_2	76	71	73.5	5
PF	A47L	0.005858029	2	5	5_to_2	68	71	69.5	3
PF	A4ab	0.003024734	2	2	2_to_2	70	71	70.5	1
PF	A6DC	0.01734436	2	2	2_to_2	70	71	70.5	1
PF	A8C	0.002871583	2	2	2_to_2	70	71	70.5	1
PF	A9	0	2	4	4_to_2	73	71	72	2
PF	AI	0.00034459	2	5	5_to_2	71	71	71	0
PF	APir	0	2	6	6_to_2	70	71	70.5	1
PF	AuA1	0	2	3	3_to_2	79	71	75	8
PF	AuAL	0	2	3	3_to_2	75	71	73	4
PF	AuCPB	0	2	5	5_to_2	76	71	73.5	5
PF	Ent	0	2	6	6_to_2	72	71	71.5	1
PF	FST	0.000114863	2	5	5_to_2	69	71	70	2
PF	GI	0.001569799	2	5	5_to_2	72	71	71.5	1
PF	IPro	7.66e-05	2	5	5_to_2	71	71	71	0
PF	MST	0.002105827	2	2	2_to_2	73	71	72	2
PF	OPAl	3.83e-05	2	5	5_to_2	66	71	68.5	5
PF	OPt	0.007848993	2	2	2_to_2	36	71	53.5	35
PF	PE	0.20560533	2	2	2_to_2	35	71	53	36
PF	PG	0.002871583	2	2	2_to_2	36	71	53.5	35
PF	PGM	0	2	1	1_to_2	36	71	53.5	35
PF	Pir	0	2	6	6_to_2	73	71	72	2
PF	ProM	0.008499885	2	5	5_to_2	68	71	69.5	3
PF	S2E	0.025576231	2	4	4_to_2	70	71	70.5	1
PF	TE1	0.000382878	2	6	6_to_2	70	71	70.5	1
PF	TE3	0.013936749	2	6	6_to_2	72	71	71.5	1
PF	TF	0.000114863	2	6	6_to_2	71	71	71	0
PF	V1	0	2	1	1_to_2	37	71	54	34
PF	V2	0	2	1	1_to_2	37	71	54	34
PF	V3	7.66e-05	2	3	3_to_2	38	71	54.5	33
PF	V4	0.002565281	2	3	3_to_2	40	71	55.5	31
PF	V5	0.000268014	2	3	3_to_2	39	71	55	32
PF	V6	0.000114863	2	1	1_to_2	34	71	52.5	37
PG	A1.2	0.001422038	2	2	2_to_2	71	36	53.5	35
PG	A10	0.000640327	2	5	5_to_2	69	36	52.5	33
PG	A11	0.000411821	2	4	4_to_2	76	36	56	40
PG	A13L	0.000831516	2	4	4_to_2	62	36	49	26
PG	A14C	0	2	4	4_to_2	75	36	55.5	39
PG	A19DI	0.001914319	2	1	1_to_2	36	36	36	0
PG	A23V	0.014117704	2	1	1_to_2	35	36	35.5	1
PG	A24a	0.000927468	2	1	1_to_2	67	36	51.5	31
PG	A25	4.7e-06	2	4	4_to_2	59	36	47.5	23
PG	A29a.c	0.016810648	2	1	1_to_2	63	36	49.5	27
PG	A30	0.009213458	2	1	1_to_2	65	36	50.5	29
PG	A31	0.005547398	2	1	1_to_2	34	36	35	2
PG	A32	0	2	4	4_to_2	83	36	59.5	47
PG	A35	0.000360166	2	6	6_to_2	71	36	53.5	35
PG	A36	0.001064449	2	6	6_to_2	75	36	55.5	39
PG	A3a	0.000635276	2	2	2_to_2	71	36	53.5	35
PG	A45	0.001787965	2	5	5_to_2	67	36	51.5	31
PG	A46D	8.06e-05	2	4	4_to_2	76	36	56	40
PG	A47L	0.005301238	2	5	5_to_2	68	36	52	32
PG	A4ab	0.000156056	2	2	2_to_2	70	36	53	34
PG	A6DC	0.002519499	2	2	2_to_2	70	36	53	34
PG	A8C	0.001750278	2	2	2_to_2	70	36	53	34
PG	A9	9.18e-06	2	4	4_to_2	73	36	54.5	37
PG	AI	0.000114747	2	5	5_to_2	71	36	53.5	35
PG	APir	0	2	6	6_to_2	70	36	53	34
PG	AuA1	0.000925744	2	3	3_to_2	79	36	57.5	43
PG	AuAL	0	2	3	3_to_2	75	36	55.5	39
PG	AuCPB	0.000420885	2	5	5_to_2	76	36	56	40
PG	Ent	0.00045497	2	6	6_to_2	72	36	54	36
PG	FST	0.017079536	2	5	5_to_2	69	36	52.5	33
PG	GI	0.000358223	2	5	5_to_2	72	36	54	36
PG	IPro	0.000112666	2	5	5_to_2	71	36	53.5	35
PG	MST	0.080948614	2	2	2_to_2	73	36	54.5	37
PG	OPAl	9.44e-05	2	5	5_to_2	66	36	51	30
PG	OPt	0.169945516	2	2	2_to_2	36	36	36	0
PG	PE	0.017180685	2	2	2_to_2	35	36	35.5	1
PG	PF	0.006711121	2	2	2_to_2	71	36	53.5	35
PG	PGM	0.009207081	2	1	1_to_2	36	36	36	0
PG	Pir	0	2	6	6_to_2	73	36	54.5	37
PG	ProM	0.000286501	2	5	5_to_2	68	36	52	32
PG	S2E	0.003114495	2	4	4_to_2	70	36	53	34
PG	TE1	0.000105568	2	6	6_to_2	70	36	53	34
PG	TE3	0.03920578	2	6	6_to_2	72	36	54	36
PG	TF	0.003868906	2	6	6_to_2	71	36	53.5	35
PG	V1	0.001041014	2	1	1_to_2	37	36	36.5	1
PG	V2	0.012272964	2	1	1_to_2	37	36	36.5	1
PG	V3	0.014988285	2	3	3_to_2	38	36	37	2
PG	V4	0.04107324	2	3	3_to_2	40	36	38	4
PG	V5	0.018484796	2	3	3_to_2	39	36	37.5	3
PG	V6	0.011084037	2	1	1_to_2	34	36	35	2
PGM	A1.2	3.1e-05	1	2	2_to_1	71	36	53.5	35
PGM	A10	0.000714384	1	5	5_to_1	69	36	52.5	33
PGM	A11	0.00378727	1	4	4_to_1	76	36	56	40
PGM	A13L	0.000394137	1	4	4_to_1	62	36	49	26
PGM	A14C	0	1	4	4_to_1	75	36	55.5	39
PGM	A19DI	0.000557828	1	1	1_to_1	36	36	36	0
PGM	A23V	0.082239203	1	1	1_to_1	35	36	35.5	1
PGM	A24a	0	1	1	1_to_1	67	36	51.5	31
PGM	A25	0	1	4	4_to_1	59	36	47.5	23
PGM	A29a.c	0.061417557	1	1	1_to_1	63	36	49.5	27
PGM	A30	0.089651948	1	1	1_to_1	65	36	50.5	29
PGM	A31	0.000572927	1	1	1_to_1	34	36	35	2
PGM	A32	0	1	4	4_to_1	83	36	59.5	47
PGM	A35	0.000185943	1	6	6_to_1	71	36	53.5	35
PGM	A36	3.1e-05	1	6	6_to_1	75	36	55.5	39
PGM	A3a	0	1	2	2_to_1	71	36	53.5	35
PGM	A45	0.000495847	1	5	5_to_1	67	36	51.5	31
PGM	A46D	0.000391759	1	4	4_to_1	76	36	56	40
PGM	A47L	0.007622878	1	5	5_to_1	68	36	52	32
PGM	A4ab	0	1	2	2_to_1	70	36	53	34
PGM	A6DC	0.000929714	1	2	2_to_1	70	36	53	34
PGM	A8C	0.001642494	1	2	2_to_1	70	36	53	34
PGM	A9	2.3e-05	1	4	4_to_1	73	36	54.5	37
PGM	AI	0	1	5	5_to_1	71	36	53.5	35
PGM	APir	0	1	6	6_to_1	70	36	53	34
PGM	AuA1	0	1	3	3_to_1	79	36	57.5	43
PGM	AuAL	2.3e-05	1	3	3_to_1	75	36	55.5	39
PGM	AuCPB	0	1	5	5_to_1	76	36	56	40
PGM	Ent	3.1e-05	1	6	6_to_1	72	36	54	36
PGM	FST	8.5e-05	1	5	5_to_1	69	36	52.5	33
PGM	GI	0	1	5	5_to_1	72	36	54	36
PGM	IPro	0	1	5	5_to_1	71	36	53.5	35
PGM	MST	0.001427958	1	2	2_to_1	73	36	54.5	37
PGM	OPAl	0	1	5	5_to_1	66	36	51	30
PGM	OPt	0.016672239	1	2	2_to_1	36	36	36	0
PGM	PE	0	1	2	2_to_1	35	36	35.5	1
PGM	PF	0	1	2	2_to_1	71	36	53.5	35
PGM	PG	0.023691899	1	2	2_to_1	36	36	36	0
PGM	Pir	0	1	6	6_to_1	73	36	54.5	37
PGM	ProM	0	1	5	5_to_1	68	36	52	32
PGM	S2E	0	1	4	4_to_1	70	36	53	34
PGM	TE1	0	1	6	6_to_1	70	36	53	34
PGM	TE3	0.000116016	1	6	6_to_1	72	36	54	36
PGM	TF	0	1	6	6_to_1	71	36	53.5	35
PGM	V1	3.1e-05	1	1	1_to_1	37	36	36.5	1
PGM	V2	0.001907139	1	1	1_to_1	37	36	36.5	1
PGM	V3	0.013069326	1	3	3_to_1	38	36	37	2
PGM	V4	0.001898382	1	3	3_to_1	40	36	38	4
PGM	V5	2.3e-05	1	3	3_to_1	39	36	37.5	3
PGM	V6	0.016618037	1	1	1_to_1	34	36	35	2
S2E	A1.2	0.171506707	4	2	2_to_4	71	70	70.5	1
S2E	A10	0.000607647	4	5	5_to_4	69	70	69.5	1
S2E	A11	0	4	4	4_to_4	76	70	73	6
S2E	A13L	0.000352852	4	4	4_to_4	62	70	66	8
S2E	A14C	0	4	4	4_to_4	75	70	72.5	5
S2E	A19DI	0	4	1	1_to_4	36	70	53	34
S2E	A23V	0	4	1	1_to_4	35	70	52.5	35
S2E	A24a	5.53e-05	4	1	1_to_4	67	70	68.5	3
S2E	A25	0	4	4	4_to_4	59	70	64.5	11
S2E	A29a.c	0.000102037	4	1	1_to_4	63	70	66.5	7
S2E	A30	0.00172865	4	1	1_to_4	65	70	67.5	5
S2E	A31	0.043809763	4	1	1_to_4	34	70	52	36
S2E	A32	4.67e-05	4	4	4_to_4	83	70	76.5	13
S2E	A35	0.00023371	4	6	6_to_4	71	70	70.5	1
S2E	A36	0.001102715	4	6	6_to_4	75	70	72.5	5
S2E	A3a	0.027617902	4	2	2_to_4	71	70	70.5	1
S2E	A45	0.000854482	4	5	5_to_4	67	70	68.5	3
S2E	A46D	0.000121131	4	4	4_to_4	76	70	73	6
S2E	A47L	0.0091487	4	5	5_to_4	68	70	69	2
S2E	A4ab	0.02504418	4	2	2_to_4	70	70	70	0
S2E	A6DC	0.007212751	4	2	2_to_4	70	70	70	0
S2E	A8C	0.011488763	4	2	2_to_4	70	70	70	0
S2E	A9	0	4	4	4_to_4	73	70	71.5	3
S2E	AI	0.002095433	4	5	5_to_4	71	70	70.5	1
S2E	APir	0	4	6	6_to_4	70	70	70	0
S2E	AuA1	0.001449004	4	3	3_to_4	79	70	74.5	9
S2E	AuAL	0	4	3	3_to_4	75	70	72.5	5
S2E	AuCPB	5.53e-05	4	5	5_to_4	76	70	73	6
S2E	Ent	0.000607647	4	6	6_to_4	72	70	71	2
S2E	FST	8.29e-05	4	5	5_to_4	69	70	69.5	1
S2E	GI	0.042041088	4	5	5_to_4	72	70	71	2
S2E	IPro	0.004234005	4	5	5_to_4	71	70	70.5	1
S2E	MST	0.00180503	4	2	2_to_4	73	70	71.5	3
S2E	OPAl	0.000558915	4	5	5_to_4	66	70	68	4
S2E	OPt	5.53e-05	4	2	2_to_4	36	70	53	34
S2E	PE	0.075367339	4	2	2_to_4	35	70	52.5	35
S2E	PF	0.06898174	4	2	2_to_4	71	70	70.5	1
S2E	PG	0.002573182	4	2	2_to_4	36	70	53	34
S2E	PGM	0	4	1	1_to_4	36	70	53	34
S2E	Pir	0	4	6	6_to_4	73	70	71.5	3
S2E	ProM	0.012182955	4	5	5_to_4	68	70	69	2
S2E	TE1	0	4	6	6_to_4	70	70	70	0
S2E	TE3	0.003857109	4	6	6_to_4	72	70	71	2
S2E	TF	0.000140226	4	6	6_to_4	71	70	70.5	1
S2E	V1	0	4	1	1_to_4	37	70	53.5	33
S2E	V2	0	4	1	1_to_4	37	70	53.5	33
S2E	V3	0	4	3	3_to_4	38	70	54	32
S2E	V4	2.76e-05	4	3	3_to_4	40	70	55	30
S2E	V5	0	4	3	3_to_4	39	70	54.5	31
S2E	V6	0	4	1	1_to_4	34	70	52	36
TE3	A1.2	0	6	2	2_to_6	71	72	71.5	1
TE3	A10	0.044793659	6	5	5_to_6	69	72	70.5	3
TE3	A11	0.031526313	6	4	4_to_6	76	72	74	4
TE3	A13L	0.007188941	6	4	4_to_6	62	72	67	10
TE3	A14C	0.000163172	6	4	4_to_6	75	72	73.5	3
TE3	A19DI	0	6	1	1_to_6	36	72	54	36
TE3	A23V	0.002218249	6	1	1_to_6	35	72	53.5	37
TE3	A24a	0.005852841	6	1	1_to_6	67	72	69.5	5
TE3	A25	0.00088201	6	4	4_to_6	59	72	65.5	13
TE3	A29a.c	0.001387684	6	1	1_to_6	63	72	67.5	9
TE3	A30	0.011104718	6	1	1_to_6	65	72	68.5	7
TE3	A31	0	6	1	1_to_6	34	72	53	38
TE3	A32	0.007466804	6	4	4_to_6	83	72	77.5	11
TE3	A35	0.005337016	6	6	6_to_6	71	72	71.5	1
TE3	A36	0.023828914	6	6	6_to_6	75	72	73.5	3
TE3	A3a	0	6	2	2_to_6	71	72	71.5	1
TE3	A45	0.000130095	6	5	5_to_6	67	72	69.5	5
TE3	A46D	0.003269023	6	4	4_to_6	76	72	74	4
TE3	A47L	0.021338751	6	5	5_to_6	68	72	70	4
TE3	A4ab	0	6	2	2_to_6	70	72	71	2
TE3	A6DC	2.4e-05	6	2	2_to_6	70	72	71	2
TE3	A8C	4.34e-05	6	2	2_to_6	70	72	71	2
TE3	A9	0.008941079	6	4	4_to_6	73	72	72.5	1
TE3	AI	9.13e-05	6	5	5_to_6	71	72	71.5	1
TE3	APir	0	6	6	6_to_6	70	72	71	2
TE3	AuA1	0	6	3	3_to_6	79	72	75.5	7
TE3	AuAL	7.19e-05	6	3	3_to_6	75	72	73.5	3
TE3	AuCPB	0.008944463	6	5	5_to_6	76	72	74	4
TE3	Ent	0.005920306	6	6	6_to_6	72	72	72	0
TE3	FST	0.036442655	6	5	5_to_6	69	72	70.5	3
TE3	GI	0.002253813	6	5	5_to_6	72	72	72	0
TE3	IPro	0.001807385	6	5	5_to_6	71	72	71.5	1
TE3	MST	0.005952965	6	2	2_to_6	73	72	72.5	1
TE3	OPAl	0.002954282	6	5	5_to_6	66	72	69	6
TE3	OPt	0.003666633	6	2	2_to_6	36	72	54	36
TE3	PE	0.001474415	6	2	2_to_6	35	72	53.5	37
TE3	PF	0.002515178	6	2	2_to_6	71	72	71.5	1
TE3	PG	0.021687125	6	2	2_to_6	36	72	54	36
TE3	PGM	0.00028871	6	1	1_to_6	36	72	54	36
TE3	Pir	6.73e-05	6	6	6_to_6	73	72	72.5	1
TE3	ProM	0.000563747	6	5	5_to_6	68	72	70	4
TE3	S2E	0.000303556	6	4	4_to_6	70	72	71	2
TE3	TE1	0.057077873	6	6	6_to_6	70	72	71	2
TE3	TF	0.007499681	6	6	6_to_6	71	72	71.5	1
TE3	V1	0	6	1	1_to_6	37	72	54.5	35
TE3	V2	0.000282978	6	1	1_to_6	37	72	54.5	35
TE3	V3	0.00281155	6	3	3_to_6	38	72	55	34
TE3	V4	0.020466195	6	3	3_to_6	40	72	56	32
TE3	V5	0.000414247	6	3	3_to_6	39	72	55.5	33
TE3	V6	0	6	1	1_to_6	34	72	53	38
V1	A1.2	0	1	2	2_to_1	71	37	54	34
V1	A10	0	1	5	5_to_1	69	37	53	32
V1	A11	0	1	4	4_to_1	76	37	56.5	39
V1	A13L	0	1	4	4_to_1	62	37	49.5	25
V1	A14C	0	1	4	4_to_1	75	37	56	38
V1	A19DI	0.030565557	1	1	1_to_1	36	37	36.5	1
V1	A23V	0.000443061	1	1	1_to_1	35	37	36	2
V1	A24a	0	1	1	1_to_1	67	37	52	30
V1	A25	0	1	4	4_to_1	59	37	48	22
V1	A29a.c	2.2e-05	1	1	1_to_1	63	37	50	26
V1	A30	0	1	1	1_to_1	65	37	51	28
V1	A31	0	1	1	1_to_1	34	37	35.5	3
V1	A32	0	1	4	4_to_1	83	37	60	46
V1	A35	0	1	6	6_to_1	71	37	54	34
V1	A36	6.71e-05	1	6	6_to_1	75	37	56	38
V1	A3a	0	1	2	2_to_1	71	37	54	34
V1	A45	0.000797166	1	5	5_to_1	67	37	52	30
V1	A46D	0	1	4	4_to_1	76	37	56.5	39
V1	A47L	0.001179245	1	5	5_to_1	68	37	52.5	31
V1	A4ab	0	1	2	2_to_1	70	37	53.5	33
V1	A6DC	0	1	2	2_to_1	70	37	53.5	33
V1	A8C	0	1	2	2_to_1	70	37	53.5	33
V1	A9	0	1	4	4_to_1	73	37	55	36
V1	AI	0	1	5	5_to_1	71	37	54	34
V1	APir	0	1	6	6_to_1	70	37	53.5	33
V1	AuA1	0.000285493	1	3	3_to_1	79	37	58	42
V1	AuAL	0	1	3	3_to_1	75	37	56	38
V1	AuCPB	7.7e-05	1	5	5_to_1	76	37	56.5	39
V1	Ent	0	1	6	6_to_1	72	37	54.5	35
V1	FST	0.003192501	1	5	5_to_1	69	37	53	32
V1	GI	0	1	5	5_to_1	72	37	54.5	35
V1	IPro	0	1	5	5_to_1	71	37	54	34
V1	MST	0.011342058	1	2	2_to_1	73	37	55	36
V1	OPAl	0	1	5	5_to_1	66	37	51.5	29
V1	OPt	0.007872664	1	2	2_to_1	36	37	36.5	1
V1	PE	7.64e-05	1	2	2_to_1	35	37	36	2
V1	PF	5.44e-05	1	2	2_to_1	71	37	54	34
V1	PG	0.002046099	1	2	2_to_1	36	37	36.5	1
V1	PGM	7.64e-05	1	1	1_to_1	36	37	36.5	1
V1	Pir	0	1	6	6_to_1	73	37	55	36
V1	ProM	0	1	5	5_to_1	68	37	52.5	31
V1	S2E	0.000108879	1	4	4_to_1	70	37	53.5	33
V1	TE1	0	1	6	6_to_1	70	37	53.5	33
V1	TE3	0.000370584	1	6	6_to_1	72	37	54.5	35
V1	TF	0.004520099	1	6	6_to_1	71	37	54	34
V1	V2	0.497665067	1	1	1_to_1	37	37	37	0
V1	V3	0.089649307	1	3	3_to_1	38	37	37.5	1
V1	V4	0.032233408	1	3	3_to_1	40	37	38.5	3
V1	V5	0.071042507	1	3	3_to_1	39	37	38	2
V1	V6	0.152345128	1	1	1_to_1	34	37	35.5	3
V2	A1.2	0	1	2	2_to_1	71	37	54	34
V2	A10	0	1	5	5_to_1	69	37	53	32
V2	A11	0	1	4	4_to_1	76	37	56.5	39
V2	A13L	0	1	4	4_to_1	62	37	49.5	25
V2	A14C	0	1	4	4_to_1	75	37	56	38
V2	A19DI	0.04612057	1	1	1_to_1	36	37	36.5	1
V2	A23V	0.000569026	1	1	1_to_1	35	37	36	2
V2	A24a	0	1	1	1_to_1	67	37	52	30
V2	A25	0	1	4	4_to_1	59	37	48	22
V2	A29a.c	0	1	1	1_to_1	63	37	50	26
V2	A30	0.000109943	1	1	1_to_1	65	37	51	28
V2	A31	0.000218341	1	1	1_to_1	34	37	35.5	3
V2	A32	0	1	4	4_to_1	83	37	60	46
V2	A35	0	1	6	6_to_1	71	37	54	34
V2	A36	0.000233803	1	6	6_to_1	75	37	56	38
V2	A3a	0	1	2	2_to_1	71	37	54	34
V2	A45	0.000970522	1	5	5_to_1	67	37	52	30
V2	A46D	0	1	4	4_to_1	76	37	56.5	39
V2	A47L	0.000625268	1	5	5_to_1	68	37	52.5	31
V2	A4ab	0	1	2	2_to_1	70	37	53.5	33
V2	A6DC	0	1	2	2_to_1	70	37	53.5	33
V2	A8C	0	1	2	2_to_1	70	37	53.5	33
V2	A9	0	1	4	4_to_1	73	37	55	36
V2	AI	0	1	5	5_to_1	71	37	54	34
V2	APir	0	1	6	6_to_1	70	37	53.5	33
V2	AuA1	0	1	3	3_to_1	79	37	58	42
V2	AuAL	0	1	3	3_to_1	75	37	56	38
V2	AuCPB	0	1	5	5_to_1	76	37	56.5	39
V2	Ent	0	1	6	6_to_1	72	37	54.5	35
V2	FST	0.00058533	1	5	5_to_1	69	37	53	32
V2	GI	0	1	5	5_to_1	72	37	54.5	35
V2	IPro	0	1	5	5_to_1	71	37	54	34
V2	MST	0.003734871	1	2	2_to_1	73	37	55	36
V2	OPAl	0	1	5	5_to_1	66	37	51.5	29
V2	OPt	0.007236467	1	2	2_to_1	36	37	36.5	1
V2	PE	2.58e-05	1	2	2_to_1	35	37	36	2
V2	PF	0	1	2	2_to_1	71	37	54	34
V2	PG	0.000992482	1	2	2_to_1	36	37	36.5	1
V2	PGM	0.000478236	1	1	1_to_1	36	37	36.5	1
V2	Pir	0	1	6	6_to_1	73	37	55	36
V2	ProM	0	1	5	5_to_1	68	37	52.5	31
V2	S2E	3.08e-05	1	4	4_to_1	70	37	53.5	33
V2	TE1	0	1	6	6_to_1	70	37	53.5	33
V2	TE3	0.000901913	1	6	6_to_1	72	37	54.5	35
V2	TF	0.002219682	1	6	6_to_1	71	37	54	34
V2	V1	0.60547289	1	1	1_to_1	37	37	37	0
V2	V3	0.115610249	1	3	3_to_1	38	37	37.5	1
V2	V4	0.041558166	1	3	3_to_1	40	37	38.5	3
V2	V5	0.02408851	1	3	3_to_1	39	37	38	2
V2	V6	0.078564395	1	1	1_to_1	34	37	35.5	3
V4	A1.2	0	3	2	2_to_3	71	40	55.5	31
V4	A10	0.000146902	3	5	5_to_3	69	40	54.5	29
V4	A11	0.000173806	3	4	4_to_3	76	40	58	36
V4	A13L	0.001001201	3	4	4_to_3	62	40	51	22
V4	A14C	0	3	4	4_to_3	75	40	57.5	35
V4	A19DI	0.013447967	3	1	1_to_3	36	40	38	4
V4	A23V	2.67e-05	3	1	1_to_3	35	40	37.5	5
V4	A24a	5.34e-05	3	1	1_to_3	67	40	53.5	27
V4	A25	0	3	4	4_to_3	59	40	49.5	19
V4	A29a.c	0.000133451	3	1	1_to_3	63	40	51.5	23
V4	A30	0.000320282	3	1	1_to_3	65	40	52.5	25
V4	A31	4.33e-05	3	1	1_to_3	34	40	37	6
V4	A32	0	3	4	4_to_3	83	40	61.5	43
V4	A35	4.33e-05	3	6	6_to_3	71	40	55.5	31
V4	A36	0.001410369	3	6	6_to_3	75	40	57.5	35
V4	A3a	0	3	2	2_to_3	71	40	55.5	31
V4	A45	0.007772338	3	5	5_to_3	67	40	53.5	27
V4	A46D	0	3	4	4_to_3	76	40	58	36
V4	A47L	0.00803048	3	5	5_to_3	68	40	54	28
V4	A4ab	0	3	2	2_to_3	70	40	55	30
V4	A6DC	0.000556199	3	2	2_to_3	70	40	55	30
V4	A8C	0.000626174	3	2	2_to_3	70	40	55	30
V4	A9	0	3	4	4_to_3	73	40	56.5	33
V4	AI	0	3	5	5_to_3	71	40	55.5	31
V4	APir	0	3	6	6_to_3	70	40	55	30
V4	AuA1	0	3	3	3_to_3	79	40	59.5	39
V4	AuAL	0	3	3	3_to_3	75	40	57.5	35
V4	AuCPB	0	3	5	5_to_3	76	40	58	36
V4	Ent	0	3	6	6_to_3	72	40	56	32
V4	FST	0.043384547	3	5	5_to_3	69	40	54.5	29
V4	GI	2.67e-05	3	5	5_to_3	72	40	56	32
V4	IPro	0	3	5	5_to_3	71	40	55.5	31
V4	MST	0.006113199	3	2	2_to_3	73	40	56.5	33
V4	OPAl	8.01e-05	3	5	5_to_3	66	40	53	26
V4	OPt	0.050367835	3	2	2_to_3	36	40	38	4
V4	PE	0.003050029	3	2	2_to_3	35	40	37.5	5
V4	PF	0.000533803	3	2	2_to_3	71	40	55.5	31
V4	PG	0.00460544	3	2	2_to_3	36	40	38	4
V4	PGM	0	3	1	1_to_3	36	40	38	4
V4	Pir	0	3	6	6_to_3	73	40	56.5	33
V4	ProM	2.67e-05	3	5	5_to_3	68	40	54	28
V4	S2E	0	3	4	4_to_3	70	40	55	30
V4	TE1	0.001189098	3	6	6_to_3	70	40	55	30
V4	TE3	0.101641704	3	6	6_to_3	72	40	56	32
V4	TF	0.008630941	3	6	6_to_3	71	40	55.5	31
V4	V1	0.001701544	3	1	1_to_3	37	40	38.5	3
V4	V2	0.052484802	3	1	1_to_3	37	40	38.5	3
V4	V3	0.197814709	3	3	3_to_3	38	40	39	2
V4	V5	0.022997619	3	3	3_to_3	39	40	39.5	1
V4	V6	0.088748333	3	1	1_to_3	34	40	37	6
V5	A1.2	0.000300687	3	2	2_to_3	71	39	55	32
V5	A10	0	3	5	5_to_3	69	39	54	30
V5	A11	0	3	4	4_to_3	76	39	57.5	37
V5	A13L	0	3	4	4_to_3	62	39	50.5	23
V5	A14C	0	3	4	4_to_3	75	39	57	36
V5	A19DI	0.008067578	3	1	1_to_3	36	39	37.5	3
V5	A23V	0.009296856	3	1	1_to_3	35	39	37	4
V5	A24a	0	3	1	1_to_3	67	39	53	28
V5	A25	0	3	4	4_to_3	59	39	49	20
V5	A29a.c	0	3	1	1_to_3	63	39	51	24
V5	A30	9.49e-05	3	1	1_to_3	65	39	52	26
V5	A31	0.000453436	3	1	1_to_3	34	39	36.5	5
V5	A32	0	3	4	4_to_3	83	39	61	44
V5	A35	0	3	6	6_to_3	71	39	55	32
V5	A36	0.000189825	3	6	6_to_3	75	39	57	36
V5	A3a	0	3	2	2_to_3	71	39	55	32
V5	A45	0.001828292	3	5	5_to_3	67	39	53	28
V5	A46D	0	3	4	4_to_3	76	39	57.5	37
V5	A47L	0.000888167	3	5	5_to_3	68	39	53.5	29
V5	A4ab	0	3	2	2_to_3	70	39	54.5	31
V5	A6DC	0	3	2	2_to_3	70	39	54.5	31
V5	A8C	0.000778006	3	2	2_to_3	70	39	54.5	31
V5	A9	0	3	4	4_to_3	73	39	56	34
V5	AI	0	3	5	5_to_3	71	39	55	32
V5	APir	0	3	6	6_to_3	70	39	54.5	31
V5	AuA1	0	3	3	3_to_3	79	39	59	40
V5	AuAL	0	3	3	3_to_3	75	39	57	36
V5	AuCPB	0	3	5	5_to_3	76	39	57.5	37
V5	Ent	0	3	6	6_to_3	72	39	55.5	33
V5	FST	0.022987176	3	5	5_to_3	69	39	54	30
V5	GI	0	3	5	5_to_3	72	39	55.5	33
V5	IPro	0	3	5	5_to_3	71	39	55	32
V5	MST	0.312212857	3	2	2_to_3	73	39	56	34
V5	OPAl	0	3	5	5_to_3	66	39	52.5	27
V5	OPt	0.006290957	3	2	2_to_3	36	39	37.5	3
V5	PE	0.004876684	3	2	2_to_3	35	39	37	4
V5	PF	0.000266734	3	2	2_to_3	71	39	55	32
V5	PG	0.010419357	3	2	2_to_3	36	39	37.5	3
V5	PGM	0.002882817	3	1	1_to_3	36	39	37.5	3
V5	Pir	0	3	6	6_to_3	73	39	56	34
V5	ProM	0	3	5	5_to_3	68	39	53.5	29
V5	S2E	0.000419483	3	4	4_to_3	70	39	54.5	31
V5	TE1	0	3	6	6_to_3	70	39	54.5	31
V5	TE3	0.00196616	3	6	6_to_3	72	39	55.5	33
V5	TF	0.000327693	3	6	6_to_3	71	39	55	32
V5	V1	0.248473961	3	1	1_to_3	37	39	38	2
V5	V2	0.07365594	3	1	1_to_3	37	39	38	2
V5	V3	0.017448684	3	3	3_to_3	38	39	38.5	1
V5	V4	0.014426727	3	3	3_to_3	40	39	39.5	1
V5	V6	0.051795904	3	1	1_to_3	34	39	36.5	5
V6	A1.2	0	1	2	2_to_1	71	34	52.5	37
V6	A10	0	1	5	5_to_1	69	34	51.5	35
V6	A11	0	1	4	4_to_1	76	34	55	42
V6	A13L	0	1	4	4_to_1	62	34	48	28
V6	A14C	0	1	4	4_to_1	75	34	54.5	41
V6	A19DI	0.026756976	1	1	1_to_1	36	34	35	2
V6	A23V	0.000190585	1	1	1_to_1	35	34	34.5	1
V6	A24a	0	1	1	1_to_1	67	34	50.5	33
V6	A25	0	1	4	4_to_1	59	34	46.5	25
V6	A29a.c	0	1	1	1_to_1	63	34	48.5	29
V6	A30	0	1	1	1_to_1	65	34	49.5	31
V6	A31	0	1	1	1_to_1	34	34	34	0
V6	A32	0	1	4	4_to_1	83	34	58.5	49
V6	A35	0	1	6	6_to_1	71	34	52.5	37
V6	A36	0	1	6	6_to_1	75	34	54.5	41
V6	A3a	0	1	2	2_to_1	71	34	52.5	37
V6	A45	0.001432624	1	5	5_to_1	67	34	50.5	33
V6	A46D	0	1	4	4_to_1	76	34	55	42
V6	A47L	0.000316706	1	5	5_to_1	68	34	51	34
V6	A4ab	0	1	2	2_to_1	70	34	52	36
V6	A6DC	0.00038117	1	2	2_to_1	70	34	52	36
V6	A8C	0.000730108	1	2	2_to_1	70	34	52	36
V6	A9	0	1	4	4_to_1	73	34	53.5	39
V6	AI	0	1	5	5_to_1	71	34	52.5	37
V6	APir	0	1	6	6_to_1	70	34	52	36
V6	AuA1	0	1	3	3_to_1	79	34	56.5	45
V6	AuAL	0	1	3	3_to_1	75	34	54.5	41
V6	AuCPB	0	1	5	5_to_1	76	34	55	42
V6	Ent	0	1	6	6_to_1	72	34	53	38
V6	FST	0.000996137	1	5	5_to_1	69	34	51.5	35
V6	GI	0	1	5	5_to_1	72	34	53	38
V6	IPro	0	1	5	5_to_1	71	34	52.5	37
V6	MST	0.004197111	1	2	2_to_1	73	34	53.5	39
V6	OPAl	0	1	5	5_to_1	66	34	50	32
V6	OPt	0.009913384	1	2	2_to_1	36	34	35	2
V6	PE	0.034393593	1	2	2_to_1	35	34	34.5	1
V6	PF	0	1	2	2_to_1	71	34	52.5	37
V6	PG	0.0009328	1	2	2_to_1	36	34	35	2
V6	PGM	0	1	1	1_to_1	36	34	35	2
V6	Pir	0	1	6	6_to_1	73	34	53.5	39
V6	ProM	0	1	5	5_to_1	68	34	51	34
V6	S2E	0	1	4	4_to_1	70	34	52	36
V6	TE1	0	1	6	6_to_1	70	34	52	36
V6	TE3	0.000425508	1	6	6_to_1	72	34	53	38
V6	TF	0.000500951	1	6	6_to_1	71	34	52.5	37
V6	V1	0.349137232	1	1	1_to_1	37	34	35.5	3
V6	V2	0.183382445	1	1	1_to_1	37	34	35.5	3
V6	V3	0.061802469	1	3	3_to_1	38	34	36	4
V6	V4	0.025147658	1	3	3_to_1	40	34	37	6
V6	V5	0.0765184	1	3	3_to_1	39	34	36.5	5
