# Supplementary material for: Neurodevelopmental timing and socio-cognitive development in a prosocial cooperatively breeding primate (Callithrix jacchus)
Source: Sci Adv. 2024 Oct 30;10(44):eado3486. doi: 10.1126/sciadv.ado3486 (PMC11804945; doi:10.1126/sciadv.ado3486)
Supplement: Supplementary file 2 — Data S1 to S4 [file sciadv.ado3486_data_s1_to_s4.zip › ado3486_data_s4.csv]

Target	Source	Value	Target_type	Source_type	Source_to_Target	Target_group	Source_group	age_max_rate_source	age_max_rate_target	avg_age_max_rate	d_age_max_rate
A1.2	A10	0	Social	Social	Social_to_Social	2	5	69	71	70	2
A1.2	A14C	0	Social	Social	Social_to_Social	2	4	75	71	73	4
A1.2	A25	0	Social	Social	Social_to_Social	2	4	59	71	65	12
A1.2	A31	0.004683169	Social	Neither	Neither_to_Social	2	1	34	71	52.5	37
A1.2	A3a	0.122431425	Social	Social	Social_to_Social	2	2	71	71	71	0
A1.2	A45	0	Social	Social	Social_to_Social	2	5	67	71	69	4
A1.2	A46D	0	Social	Social	Social_to_Social	2	4	76	71	73.5	5
A1.2	A47L	3.19E-05	Social	Social	Social_to_Social	2	5	68	71	69.5	3
A1.2	A4ab	0.164771098	Social	Social	Social_to_Social	2	2	70	71	70.5	1
A1.2	A6DC	0.020962758	Social	Social	Social_to_Social	2	2	70	71	70.5	1
A1.2	A8C	0.001592915	Social	Social	Social_to_Social	2	2	70	71	70.5	1
A1.2	A9	0	Social	Social	Social_to_Social	2	4	73	71	72	2
A1.2	AuCPB	0	Social	Neither	Neither_to_Social	2	5	76	71	73.5	5
A1.2	FST	0	Social	Neither	Neither_to_Social	2	5	69	71	70	2
A1.2	PG	0.002580522	Social	Neither	Neither_to_Social	2	2	36	71	53.5	35
A1.2	PGM	0	Social	Neither	Neither_to_Social	2	1	36	71	53.5	35
A1.2	ProM	0.000254866	Social	Social	Social_to_Social	2	5	68	71	69.5	3
A1.2	S2E	0.069419223	Social	Neither	Neither_to_Social	2	4	70	71	70.5	1
A1.2	TE1	0	Social	Nonsocial	Nonsocial_to_Social	2	6	70	71	70.5	1
A1.2	TE3	3.19E-05	Social	Neither	Neither_to_Social	2	6	72	71	71.5	1
A1.2	TF	0	Social	Nonsocial	Nonsocial_to_Social	2	6	71	71	71	0
A1.2	V1	0	Social	Nonsocial	Nonsocial_to_Social	2	1	37	71	54	34
A1.2	V2	0	Social	Nonsocial	Nonsocial_to_Social	2	1	37	71	54	34
A1.2	V3	0	Social	Nonsocial	Nonsocial_to_Social	2	3	38	71	54.5	33
A1.2	V4	0	Social	Nonsocial	Nonsocial_to_Social	2	3	40	71	55.5	31
A1.2	V6	0	Social	Nonsocial	Nonsocial_to_Social	2	1	34	71	52.5	37
A10	A1.2	1.92E-05	Social	Social	Social_to_Social	5	2	71	69	70	2
A10	A14C	0.001296709	Social	Social	Social_to_Social	5	4	75	69	72	6
A10	A25	0.004523592	Social	Social	Social_to_Social	5	4	59	69	64	10
A10	A31	2.25E-05	Social	Neither	Neither_to_Social	5	1	34	69	51.5	35
A10	A3a	0	Social	Social	Social_to_Social	5	2	71	69	70	2
A10	A45	0.001396046	Social	Social	Social_to_Social	5	5	67	69	68	2
A10	A46D	0.100012827	Social	Social	Social_to_Social	5	4	76	69	72.5	7
A10	A47L	0.037903582	Social	Social	Social_to_Social	5	5	68	69	68.5	1
A10	A4ab	0	Social	Social	Social_to_Social	5	2	70	69	69.5	1
A10	A6DC	0	Social	Social	Social_to_Social	5	2	70	69	69.5	1
A10	A8C	1.92E-05	Social	Social	Social_to_Social	5	2	70	69	69.5	1
A10	A9	0.112328188	Social	Social	Social_to_Social	5	4	73	69	71	4
A10	AuCPB	0.013325607	Social	Neither	Neither_to_Social	5	5	76	69	72.5	7
A10	FST	0.01840629	Social	Neither	Neither_to_Social	5	5	69	69	69	0
A10	PG	0.000247147	Social	Neither	Neither_to_Social	5	2	36	69	52.5	33
A10	PGM	6.74E-05	Social	Neither	Neither_to_Social	5	1	36	69	52.5	33
A10	ProM	0.000878735	Social	Social	Social_to_Social	5	5	68	69	68.5	1
A10	S2E	9.58E-05	Social	Neither	Neither_to_Social	5	4	70	69	69.5	1
A10	TE1	0.020375651	Social	Nonsocial	Nonsocial_to_Social	5	6	70	69	69.5	1
A10	TE3	0.040903771	Social	Neither	Neither_to_Social	5	6	72	69	70.5	3
A10	TF	0.000114956	Social	Nonsocial	Nonsocial_to_Social	5	6	71	69	70	2
A10	V1	0	Social	Nonsocial	Nonsocial_to_Social	5	1	37	69	53	32
A10	V2	6.38E-05	Social	Nonsocial	Nonsocial_to_Social	5	1	37	69	53	32
A10	V3	0.000223901	Social	Nonsocial	Nonsocial_to_Social	5	3	38	69	53.5	31
A10	V4	0.000298331	Social	Nonsocial	Nonsocial_to_Social	5	3	40	69	54.5	29
A10	V6	0	Social	Nonsocial	Nonsocial_to_Social	5	1	34	69	51.5	35
A3a	A1.2	0.099902804	Social	Social	Social_to_Social	2	2	71	71	71	0
A3a	A10	0	Social	Social	Social_to_Social	2	5	69	71	70	2
A3a	A14C	0	Social	Social	Social_to_Social	2	4	75	71	73	4
A3a	A25	0	Social	Social	Social_to_Social	2	4	59	71	65	12
A3a	A31	0.004003585	Social	Neither	Neither_to_Social	2	1	34	71	52.5	37
A3a	A45	0	Social	Social	Social_to_Social	2	5	67	71	69	4
A3a	A46D	0	Social	Social	Social_to_Social	2	4	76	71	73.5	5
A3a	A47L	0	Social	Social	Social_to_Social	2	5	68	71	69.5	3
A3a	A4ab	0.294226628	Social	Social	Social_to_Social	2	2	70	71	70.5	1
A3a	A6DC	0.006593143	Social	Social	Social_to_Social	2	2	70	71	70.5	1
A3a	A8C	0.000133609	Social	Social	Social_to_Social	2	2	70	71	70.5	1
A3a	A9	0	Social	Social	Social_to_Social	2	4	73	71	72	2
A3a	AuCPB	0	Social	Neither	Neither_to_Social	2	5	76	71	73.5	5
A3a	FST	0	Social	Neither	Neither_to_Social	2	5	69	71	70	2
A3a	PG	0.000615462	Social	Neither	Neither_to_Social	2	2	36	71	53.5	35
A3a	PGM	0	Social	Neither	Neither_to_Social	2	1	36	71	53.5	35
A3a	ProM	0.004475917	Social	Social	Social_to_Social	2	5	68	71	69.5	3
A3a	S2E	0.036973733	Social	Neither	Neither_to_Social	2	4	70	71	70.5	1
A3a	TE1	0	Social	Nonsocial	Nonsocial_to_Social	2	6	70	71	70.5	1
A3a	TE3	3.34E-05	Social	Neither	Neither_to_Social	2	6	72	71	71.5	1
A3a	TF	0	Social	Nonsocial	Nonsocial_to_Social	2	6	71	71	71	0
A3a	V1	0	Social	Nonsocial	Nonsocial_to_Social	2	1	37	71	54	34
A3a	V2	0	Social	Nonsocial	Nonsocial_to_Social	2	1	37	71	54	34
A3a	V3	0	Social	Nonsocial	Nonsocial_to_Social	2	3	38	71	54.5	33
A3a	V4	0	Social	Nonsocial	Nonsocial_to_Social	2	3	40	71	55.5	31
A3a	V6	0	Social	Nonsocial	Nonsocial_to_Social	2	1	34	71	52.5	37
A45	A1.2	0.00156798	Social	Social	Social_to_Social	5	2	71	67	69	4
A45	A10	0.018733237	Social	Social	Social_to_Social	5	5	69	67	68	2
A45	A14C	0	Social	Social	Social_to_Social	5	4	75	67	71	8
A45	A25	0	Social	Social	Social_to_Social	5	4	59	67	63	8
A45	A31	0	Social	Neither	Neither_to_Social	5	1	34	67	50.5	33
A45	A3a	0.000165051	Social	Social	Social_to_Social	5	2	71	67	69	4
A45	A46D	8.25E-05	Social	Social	Social_to_Social	5	4	76	67	71.5	9
A45	A47L	0.161584485	Social	Social	Social_to_Social	5	5	68	67	67.5	1
A45	A4ab	0.000288838	Social	Social	Social_to_Social	5	2	70	67	68.5	3
A45	A6DC	0.009407881	Social	Social	Social_to_Social	5	2	70	67	68.5	3
A45	A8C	0.002558283	Social	Social	Social_to_Social	5	2	70	67	68.5	3
A45	A9	0.000288838	Social	Social	Social_to_Social	5	4	73	67	70	6
A45	AuCPB	0.000247576	Social	Neither	Neither_to_Social	5	5	76	67	71.5	9
A45	FST	0.063503198	Social	Neither	Neither_to_Social	5	5	69	67	68	2
A45	PG	0.000165051	Social	Neither	Neither_to_Social	5	2	36	67	51.5	31
A45	PGM	8.25E-05	Social	Neither	Neither_to_Social	5	1	36	67	51.5	31
A45	ProM	0.019475965	Social	Social	Social_to_Social	5	5	68	67	67.5	1
A45	S2E	0	Social	Neither	Neither_to_Social	5	4	70	67	68.5	3
A45	TE1	0.004580153	Social	Nonsocial	Nonsocial_to_Social	5	6	70	67	68.5	3
A45	TE3	0.118299979	Social	Neither	Neither_to_Social	5	6	72	67	69.5	5
A45	TF	0.009036517	Social	Nonsocial	Nonsocial_to_Social	5	6	71	67	69	4
A45	V1	0	Social	Nonsocial	Nonsocial_to_Social	5	1	37	67	52	30
A45	V2	0.000701465	Social	Nonsocial	Nonsocial_to_Social	5	1	37	67	52	30
A45	V3	0.008541366	Social	Nonsocial	Nonsocial_to_Social	5	3	38	67	52.5	29
A45	V4	0.015473489	Social	Nonsocial	Nonsocial_to_Social	5	3	40	67	53.5	27
A45	V6	0.000949041	Social	Nonsocial	Nonsocial_to_Social	5	1	34	67	50.5	33
A46D	A1.2	0	Social	Social	Social_to_Social	4	2	71	76	73.5	5
A46D	A10	0.300273551	Social	Social	Social_to_Social	4	5	69	76	72.5	7
A46D	A14C	0	Social	Social	Social_to_Social	4	4	75	76	75.5	1
A46D	A25	0	Social	Social	Social_to_Social	4	4	59	76	67.5	17
A46D	A31	0	Social	Neither	Neither_to_Social	4	1	34	76	55	42
A46D	A3a	0	Social	Social	Social_to_Social	4	2	71	76	73.5	5
A46D	A45	0	Social	Social	Social_to_Social	4	5	67	76	71.5	9
A46D	A47L	0.02558641	Social	Social	Social_to_Social	4	5	68	76	72	8
A46D	A4ab	4.16E-05	Social	Social	Social_to_Social	4	2	70	76	73	6
A46D	A6DC	4.16E-05	Social	Social	Social_to_Social	4	2	70	76	73	6
A46D	A8C	0.000199772	Social	Social	Social_to_Social	4	2	70	76	73	6
A46D	A9	0.108288345	Social	Social	Social_to_Social	4	4	73	76	74.5	3
A46D	AuCPB	0.013266135	Social	Neither	Neither_to_Social	4	5	76	76	76	0
A46D	FST	0.006648587	Social	Neither	Neither_to_Social	4	5	69	76	72.5	7
A46D	PG	0.000491281	Social	Neither	Neither_to_Social	4	2	36	76	56	40
A46D	PGM	0.003914546	Social	Neither	Neither_to_Social	4	1	36	76	56	40
A46D	ProM	6.25E-05	Social	Social	Social_to_Social	4	5	68	76	72	8
A46D	S2E	0	Social	Neither	Neither_to_Social	4	4	70	76	73	6
A46D	TE1	0	Social	Nonsocial	Nonsocial_to_Social	4	6	70	76	73	6
A46D	TE3	0.001157287	Social	Neither	Neither_to_Social	4	6	72	76	74	4
A46D	TF	7.91E-05	Social	Nonsocial	Nonsocial_to_Social	4	6	71	76	73.5	5
A46D	V1	2.08E-05	Social	Nonsocial	Nonsocial_to_Social	4	1	37	76	56.5	39
A46D	V2	0.000324704	Social	Nonsocial	Nonsocial_to_Social	4	1	37	76	56.5	39
A46D	V3	0.000145754	Social	Nonsocial	Nonsocial_to_Social	4	3	38	76	57	38
A46D	V4	0.000208221	Social	Nonsocial	Nonsocial_to_Social	4	3	40	76	58	36
A46D	V6	0	Social	Nonsocial	Nonsocial_to_Social	4	1	34	76	55	42
A47L	A1.2	0.00140466	Social	Social	Social_to_Social	5	2	71	68	69.5	3
A47L	A10	0.088719089	Social	Social	Social_to_Social	5	5	69	68	68.5	1
A47L	A14C	0	Social	Social	Social_to_Social	5	4	75	68	71.5	7
A47L	A25	0	Social	Social	Social_to_Social	5	4	59	68	63.5	9
A47L	A31	0.000197186	Social	Neither	Neither_to_Social	5	1	34	68	51	34
A47L	A3a	3.81E-05	Social	Social	Social_to_Social	5	2	71	68	69.5	3
A47L	A45	0.037678225	Social	Social	Social_to_Social	5	5	67	68	67.5	1
A47L	A46D	0.006437504	Social	Social	Social_to_Social	5	4	76	68	72	8
A47L	A4ab	0	Social	Social	Social_to_Social	5	2	70	68	69	2
A47L	A6DC	0.002177388	Social	Social	Social_to_Social	5	2	70	68	69	2
A47L	A8C	0.005028682	Social	Social	Social_to_Social	5	2	70	68	69	2
A47L	A9	0.007896066	Social	Social	Social_to_Social	5	4	73	68	70.5	5
A47L	AuCPB	0.00019544	Social	Neither	Neither_to_Social	5	5	76	68	72	8
A47L	FST	0.012731682	Social	Neither	Neither_to_Social	5	5	69	68	68.5	1
A47L	PG	0.00849053	Social	Neither	Neither_to_Social	5	2	36	68	52	32
A47L	PGM	0.001415377	Social	Neither	Neither_to_Social	5	1	36	68	52	32
A47L	ProM	0.0031345	Social	Social	Social_to_Social	5	5	68	68	68	0
A47L	S2E	0.000670113	Social	Neither	Neither_to_Social	5	4	70	68	69	2
A47L	TE1	0.000464186	Social	Nonsocial	Nonsocial_to_Social	5	6	70	68	69	2
A47L	TE3	0.013400227	Social	Neither	Neither_to_Social	5	6	72	68	70	4
A47L	TF	0.000130976	Social	Nonsocial	Nonsocial_to_Social	5	6	71	68	69.5	3
A47L	V1	0.000654879	Social	Nonsocial	Nonsocial_to_Social	5	1	37	68	52.5	31
A47L	V2	0.006146572	Social	Nonsocial	Nonsocial_to_Social	5	1	37	68	52.5	31
A47L	V3	0.014604922	Social	Nonsocial	Nonsocial_to_Social	5	3	38	68	53	30
A47L	V4	0.017403445	Social	Nonsocial	Nonsocial_to_Social	5	3	40	68	54	28
A47L	V6	0.011543915	Social	Nonsocial	Nonsocial_to_Social	5	1	34	68	51	34
A4ab	A1.2	0.073425031	Social	Social	Social_to_Social	2	2	71	70	70.5	1
A4ab	A10	0	Social	Social	Social_to_Social	2	5	69	70	69.5	1
A4ab	A14C	0	Social	Social	Social_to_Social	2	4	75	70	72.5	5
A4ab	A25	0	Social	Social	Social_to_Social	2	4	59	70	64.5	11
A4ab	A31	0.02214292	Social	Neither	Neither_to_Social	2	1	34	70	52	36
A4ab	A3a	0.148340861	Social	Social	Social_to_Social	2	2	71	70	70.5	1
A4ab	A45	0	Social	Social	Social_to_Social	2	5	67	70	68.5	3
A4ab	A46D	0	Social	Social	Social_to_Social	2	4	76	70	73	6
A4ab	A47L	0	Social	Social	Social_to_Social	2	5	68	70	69	2
A4ab	A6DC	0.110785318	Social	Social	Social_to_Social	2	2	70	70	70	0
A4ab	A8C	0.001643847	Social	Social	Social_to_Social	2	2	70	70	70	0
A4ab	A9	0	Social	Social	Social_to_Social	2	4	73	70	71.5	3
A4ab	AuCPB	0	Social	Neither	Neither_to_Social	2	5	76	70	73	6
A4ab	FST	0.000296069	Social	Neither	Neither_to_Social	2	5	69	70	69.5	1
A4ab	PG	0.001145389	Social	Neither	Neither_to_Social	2	2	36	70	53	34
A4ab	PGM	5.84E-05	Social	Neither	Neither_to_Social	2	1	36	70	53	34
A4ab	ProM	0.000408419	Social	Social	Social_to_Social	2	5	68	70	69	2
A4ab	S2E	0.012615103	Social	Neither	Neither_to_Social	2	4	70	70	70	0
A4ab	TE1	5.84E-05	Social	Nonsocial	Nonsocial_to_Social	2	6	70	70	70	0
A4ab	TE3	0.000276625	Social	Neither	Neither_to_Social	2	6	72	70	71	2
A4ab	TF	0	Social	Nonsocial	Nonsocial_to_Social	2	6	71	70	70.5	1
A4ab	V1	0	Social	Nonsocial	Nonsocial_to_Social	2	1	37	70	53.5	33
A4ab	V2	0	Social	Nonsocial	Nonsocial_to_Social	2	1	37	70	53.5	33
A4ab	V3	0	Social	Nonsocial	Nonsocial_to_Social	2	3	38	70	54	32
A4ab	V4	0	Social	Nonsocial	Nonsocial_to_Social	2	3	40	70	55	30
A4ab	V6	5.84E-05	Social	Nonsocial	Nonsocial_to_Social	2	1	34	70	52	36
A6DC	A1.2	0.03280574	Social	Social	Social_to_Social	2	2	71	70	70.5	1
A6DC	A10	0	Social	Social	Social_to_Social	2	5	69	70	69.5	1
A6DC	A14C	0	Social	Social	Social_to_Social	2	4	75	70	72.5	5
A6DC	A25	0	Social	Social	Social_to_Social	2	4	59	70	64.5	11
A6DC	A31	0.047071714	Social	Neither	Neither_to_Social	2	1	34	70	52	36
A6DC	A3a	0.007012855	Social	Social	Social_to_Social	2	2	71	70	70.5	1
A6DC	A45	0	Social	Social	Social_to_Social	2	5	67	70	68.5	3
A6DC	A46D	0	Social	Social	Social_to_Social	2	4	76	70	73	6
A6DC	A47L	0	Social	Social	Social_to_Social	2	5	68	70	69	2
A6DC	A4ab	0.28523752	Social	Social	Social_to_Social	2	2	70	70	70	0
A6DC	A8C	0.00676926	Social	Social	Social_to_Social	2	2	70	70	70	0
A6DC	A9	0	Social	Social	Social_to_Social	2	4	73	70	71.5	3
A6DC	AuCPB	0	Social	Neither	Neither_to_Social	2	5	76	70	73	6
A6DC	FST	0	Social	Neither	Neither_to_Social	2	5	69	70	69.5	1
A6DC	PG	0.000108131	Social	Neither	Neither_to_Social	2	2	36	70	53	34
A6DC	PGM	0.000585882	Social	Neither	Neither_to_Social	2	1	36	70	53	34
A6DC	ProM	0.000621449	Social	Social	Social_to_Social	2	5	68	70	69	2
A6DC	S2E	0.007661637	Social	Neither	Neither_to_Social	2	4	70	70	70	0
A6DC	TE1	0	Social	Nonsocial	Nonsocial_to_Social	2	6	70	70	70	0
A6DC	TE3	0	Social	Neither	Neither_to_Social	2	6	72	70	71	2
A6DC	TF	0	Social	Nonsocial	Nonsocial_to_Social	2	6	71	70	70.5	1
A6DC	V1	0	Social	Nonsocial	Nonsocial_to_Social	2	1	37	70	53.5	33
A6DC	V2	0	Social	Nonsocial	Nonsocial_to_Social	2	1	37	70	53.5	33
A6DC	V3	0	Social	Nonsocial	Nonsocial_to_Social	2	3	38	70	54	32
A6DC	V4	0	Social	Nonsocial	Nonsocial_to_Social	2	3	40	70	55	30
A6DC	V6	0	Social	Nonsocial	Nonsocial_to_Social	2	1	34	70	52	36
A8C	A1.2	0.000355244	Social	Social	Social_to_Social	2	2	71	70	70.5	1
A8C	A10	5.73E-05	Social	Social	Social_to_Social	2	5	69	70	69.5	1
A8C	A14C	0	Social	Social	Social_to_Social	2	4	75	70	72.5	5
A8C	A25	0	Social	Social	Social_to_Social	2	4	59	70	64.5	11
A8C	A31	0.013233482	Social	Neither	Neither_to_Social	2	1	34	70	52	36
A8C	A3a	0.005369085	Social	Social	Social_to_Social	2	2	71	70	70.5	1
A8C	A45	0.021731005	Social	Social	Social_to_Social	2	5	67	70	68.5	3
A8C	A46D	2.29E-05	Social	Social	Social_to_Social	2	4	76	70	73	6
A8C	A47L	0.034882354	Social	Social	Social_to_Social	2	5	68	70	69	2
A8C	A4ab	0.00481903	Social	Social	Social_to_Social	2	2	70	70	70	0
A8C	A6DC	0.154022503	Social	Social	Social_to_Social	2	2	70	70	70	0
A8C	A9	0.000171892	Social	Social	Social_to_Social	2	4	73	70	71.5	3
A8C	AuCPB	0	Social	Neither	Neither_to_Social	2	5	76	70	73	6
A8C	FST	0.005037399	Social	Neither	Neither_to_Social	2	5	69	70	69.5	1
A8C	PG	0.024512803	Social	Neither	Neither_to_Social	2	2	36	70	53	34
A8C	PGM	0.011168221	Social	Neither	Neither_to_Social	2	1	36	70	53	34
A8C	ProM	0.003145946	Social	Social	Social_to_Social	2	5	68	70	69	2
A8C	S2E	0.017660034	Social	Neither	Neither_to_Social	2	4	70	70	70	0
A8C	TE1	0.000819672	Social	Nonsocial	Nonsocial_to_Social	2	6	70	70	70	0
A8C	TE3	0.008366059	Social	Neither	Neither_to_Social	2	6	72	70	71	2
A8C	TF	2.29E-05	Social	Nonsocial	Nonsocial_to_Social	2	6	71	70	70.5	1
A8C	V1	0	Social	Nonsocial	Nonsocial_to_Social	2	1	37	70	53.5	33
A8C	V2	0.000103135	Social	Nonsocial	Nonsocial_to_Social	2	1	37	70	53.5	33
A8C	V3	0.000928218	Social	Nonsocial	Nonsocial_to_Social	2	3	38	70	54	32
A8C	V4	0.001810598	Social	Nonsocial	Nonsocial_to_Social	2	3	40	70	55	30
A8C	V6	0.00238421	Social	Nonsocial	Nonsocial_to_Social	2	1	34	70	52	36
A9	A1.2	0	Social	Social	Social_to_Social	4	2	71	73	72	2
A9	A10	0.073969459	Social	Social	Social_to_Social	4	5	69	73	71	4
A9	A14C	0	Social	Social	Social_to_Social	4	4	75	73	74	2
A9	A25	0.000706152	Social	Social	Social_to_Social	4	4	59	73	66	14
A9	A31	0	Social	Neither	Neither_to_Social	4	1	34	73	53.5	39
A9	A3a	0	Social	Social	Social_to_Social	4	2	71	73	72	2
A9	A45	8.83E-05	Social	Social	Social_to_Social	4	5	67	73	70	6
A9	A46D	0.010062671	Social	Social	Social_to_Social	4	4	76	73	74.5	3
A9	A47L	0.017035926	Social	Social	Social_to_Social	4	5	68	73	70.5	5
A9	A4ab	0	Social	Social	Social_to_Social	4	2	70	73	71.5	3
A9	A6DC	0	Social	Social	Social_to_Social	4	2	70	73	71.5	3
A9	A8C	0	Social	Social	Social_to_Social	4	2	70	73	71.5	3
A9	AuCPB	0	Social	Neither	Neither_to_Social	4	5	76	73	74.5	3
A9	FST	0.000176538	Social	Neither	Neither_to_Social	4	5	69	73	71	4
A9	PG	0.001765381	Social	Neither	Neither_to_Social	4	2	36	73	54.5	37
A9	PGM	0.000176538	Social	Neither	Neither_to_Social	4	1	36	73	54.5	37
A9	ProM	8.83E-05	Social	Social	Social_to_Social	4	5	68	73	70.5	5
A9	S2E	0	Social	Neither	Neither_to_Social	4	4	70	73	71.5	3
A9	TE1	0.001588843	Social	Nonsocial	Nonsocial_to_Social	4	6	70	73	71.5	3
A9	TE3	0.006355371	Social	Neither	Neither_to_Social	4	6	72	73	72.5	1
A9	TF	0	Social	Nonsocial	Nonsocial_to_Social	4	6	71	73	72	2
A9	V1	0	Social	Nonsocial	Nonsocial_to_Social	4	1	37	73	55	36
A9	V2	0	Social	Nonsocial	Nonsocial_to_Social	4	1	37	73	55	36
A9	V3	8.83E-05	Social	Nonsocial	Nonsocial_to_Social	4	3	38	73	55.5	35
A9	V4	0.000529614	Social	Nonsocial	Nonsocial_to_Social	4	3	40	73	56.5	33
A9	V6	0	Social	Nonsocial	Nonsocial_to_Social	4	1	34	73	53.5	39
AuCPB	A1.2	0	Neither	Social	Social_to_Neither	5	2	71	76	73.5	5
AuCPB	A10	0.011389013	Neither	Social	Social_to_Neither	5	5	69	76	72.5	7
AuCPB	A14C	0	Neither	Social	Social_to_Neither	5	4	75	76	75.5	1
AuCPB	A25	0	Neither	Social	Social_to_Neither	5	4	59	76	67.5	17
AuCPB	A31	0	Neither	Neither	Neither_to_Neither	5	1	34	76	55	42
AuCPB	A3a	0	Neither	Social	Social_to_Neither	5	2	71	76	73.5	5
AuCPB	A45	0	Neither	Social	Social_to_Neither	5	5	67	76	71.5	9
AuCPB	A46D	0	Neither	Social	Social_to_Neither	5	4	76	76	76	0
AuCPB	A47L	0	Neither	Social	Social_to_Neither	5	5	68	76	72	8
AuCPB	A4ab	0	Neither	Social	Social_to_Neither	5	2	70	76	73	6
AuCPB	A6DC	0	Neither	Social	Social_to_Neither	5	2	70	76	73	6
AuCPB	A8C	0	Neither	Social	Social_to_Neither	5	2	70	76	73	6
AuCPB	A9	0	Neither	Social	Social_to_Neither	5	4	73	76	74.5	3
AuCPB	FST	0.002679768	Neither	Neither	Neither_to_Neither	5	5	69	76	72.5	7
AuCPB	PG	0	Neither	Neither	Neither_to_Neither	5	2	36	76	56	40
AuCPB	PGM	0	Neither	Neither	Neither_to_Neither	5	1	36	76	56	40
AuCPB	ProM	0	Neither	Social	Social_to_Neither	5	5	68	76	72	8
AuCPB	S2E	0	Neither	Neither	Neither_to_Neither	5	4	70	76	73	6
AuCPB	TE1	0.000669942	Neither	Nonsocial	Nonsocial_to_Neither	5	6	70	76	73	6
AuCPB	TE3	0.000893256	Neither	Neither	Neither_to_Neither	5	6	72	76	74	4
AuCPB	TF	0	Neither	Nonsocial	Nonsocial_to_Neither	5	6	71	76	73.5	5
AuCPB	V1	0	Neither	Nonsocial	Nonsocial_to_Neither	5	1	37	76	56.5	39
AuCPB	V2	0	Neither	Nonsocial	Nonsocial_to_Neither	5	1	37	76	56.5	39
AuCPB	V3	0	Neither	Nonsocial	Nonsocial_to_Neither	5	3	38	76	57	38
AuCPB	V4	0	Neither	Nonsocial	Nonsocial_to_Neither	5	3	40	76	58	36
AuCPB	V6	0	Neither	Nonsocial	Nonsocial_to_Neither	5	1	34	76	55	42
PG	A1.2	0.001422038	Neither	Social	Social_to_Neither	2	2	71	36	53.5	35
PG	A10	0.000640327	Neither	Social	Social_to_Neither	2	5	69	36	52.5	33
PG	A14C	0	Neither	Social	Social_to_Neither	2	4	75	36	55.5	39
PG	A25	4.70E-06	Neither	Social	Social_to_Neither	2	4	59	36	47.5	23
PG	A31	0.005547398	Neither	Neither	Neither_to_Neither	2	1	34	36	35	2
PG	A3a	0.000635276	Neither	Social	Social_to_Neither	2	2	71	36	53.5	35
PG	A45	0.001787965	Neither	Social	Social_to_Neither	2	5	67	36	51.5	31
PG	A46D	8.06E-05	Neither	Social	Social_to_Neither	2	4	76	36	56	40
PG	A47L	0.005301238	Neither	Social	Social_to_Neither	2	5	68	36	52	32
PG	A4ab	0.000156056	Neither	Social	Social_to_Neither	2	2	70	36	53	34
PG	A6DC	0.002519499	Neither	Social	Social_to_Neither	2	2	70	36	53	34
PG	A8C	0.001750278	Neither	Social	Social_to_Neither	2	2	70	36	53	34
PG	A9	9.18E-06	Neither	Social	Social_to_Neither	2	4	73	36	54.5	37
PG	AuCPB	0.000420885	Neither	Neither	Neither_to_Neither	2	5	76	36	56	40
PG	FST	0.017079536	Neither	Neither	Neither_to_Neither	2	5	69	36	52.5	33
PG	PGM	0.009207081	Neither	Neither	Neither_to_Neither	2	1	36	36	36	0
PG	ProM	0.000286501	Neither	Social	Social_to_Neither	2	5	68	36	52	32
PG	S2E	0.003114495	Neither	Neither	Neither_to_Neither	2	4	70	36	53	34
PG	TE1	0.000105568	Neither	Nonsocial	Nonsocial_to_Neither	2	6	70	36	53	34
PG	TE3	0.03920578	Neither	Neither	Neither_to_Neither	2	6	72	36	54	36
PG	TF	0.003868906	Neither	Nonsocial	Nonsocial_to_Neither	2	6	71	36	53.5	35
PG	V1	0.001041014	Neither	Nonsocial	Nonsocial_to_Neither	2	1	37	36	36.5	1
PG	V2	0.012272964	Neither	Nonsocial	Nonsocial_to_Neither	2	1	37	36	36.5	1
PG	V3	0.014988285	Neither	Nonsocial	Nonsocial_to_Neither	2	3	38	36	37	2
PG	V4	0.04107324	Neither	Nonsocial	Nonsocial_to_Neither	2	3	40	36	38	4
PG	V6	0.011084037	Neither	Nonsocial	Nonsocial_to_Neither	2	1	34	36	35	2
PGM	A1.2	3.10E-05	Neither	Social	Social_to_Neither	1	2	71	36	53.5	35
PGM	A10	0.000714384	Neither	Social	Social_to_Neither	1	5	69	36	52.5	33
PGM	A14C	0	Neither	Social	Social_to_Neither	1	4	75	36	55.5	39
PGM	A25	0	Neither	Social	Social_to_Neither	1	4	59	36	47.5	23
PGM	A31	0.000572927	Neither	Neither	Neither_to_Neither	1	1	34	36	35	2
PGM	A3a	0	Neither	Social	Social_to_Neither	1	2	71	36	53.5	35
PGM	A45	0.000495847	Neither	Social	Social_to_Neither	1	5	67	36	51.5	31
PGM	A46D	0.000391759	Neither	Social	Social_to_Neither	1	4	76	36	56	40
PGM	A47L	0.007622878	Neither	Social	Social_to_Neither	1	5	68	36	52	32
PGM	A4ab	0	Neither	Social	Social_to_Neither	1	2	70	36	53	34
PGM	A6DC	0.000929714	Neither	Social	Social_to_Neither	1	2	70	36	53	34
PGM	A8C	0.001642494	Neither	Social	Social_to_Neither	1	2	70	36	53	34
PGM	A9	2.30E-05	Neither	Social	Social_to_Neither	1	4	73	36	54.5	37
PGM	AuCPB	0	Neither	Neither	Neither_to_Neither	1	5	76	36	56	40
PGM	FST	8.50E-05	Neither	Neither	Neither_to_Neither	1	5	69	36	52.5	33
PGM	PG	0.023691899	Neither	Neither	Neither_to_Neither	1	2	36	36	36	0
PGM	ProM	0	Neither	Social	Social_to_Neither	1	5	68	36	52	32
PGM	S2E	0	Neither	Neither	Neither_to_Neither	1	4	70	36	53	34
PGM	TE1	0	Neither	Nonsocial	Nonsocial_to_Neither	1	6	70	36	53	34
PGM	TE3	0.000116016	Neither	Neither	Neither_to_Neither	1	6	72	36	54	36
PGM	TF	0	Neither	Nonsocial	Nonsocial_to_Neither	1	6	71	36	53.5	35
PGM	V1	3.10E-05	Neither	Nonsocial	Nonsocial_to_Neither	1	1	37	36	36.5	1
PGM	V2	0.001907139	Neither	Nonsocial	Nonsocial_to_Neither	1	1	37	36	36.5	1
PGM	V3	0.013069326	Neither	Nonsocial	Nonsocial_to_Neither	1	3	38	36	37	2
PGM	V4	0.001898382	Neither	Nonsocial	Nonsocial_to_Neither	1	3	40	36	38	4
PGM	V6	0.016618037	Neither	Nonsocial	Nonsocial_to_Neither	1	1	34	36	35	2
S2E	A1.2	0.171506707	Neither	Social	Social_to_Neither	4	2	71	70	70.5	1
S2E	A10	0.000607647	Neither	Social	Social_to_Neither	4	5	69	70	69.5	1
S2E	A14C	0	Neither	Social	Social_to_Neither	4	4	75	70	72.5	5
S2E	A25	0	Neither	Social	Social_to_Neither	4	4	59	70	64.5	11
S2E	A31	0.043809763	Neither	Neither	Neither_to_Neither	4	1	34	70	52	36
S2E	A3a	0.027617902	Neither	Social	Social_to_Neither	4	2	71	70	70.5	1
S2E	A45	0.000854482	Neither	Social	Social_to_Neither	4	5	67	70	68.5	3
S2E	A46D	0.000121131	Neither	Social	Social_to_Neither	4	4	76	70	73	6
S2E	A47L	0.0091487	Neither	Social	Social_to_Neither	4	5	68	70	69	2
S2E	A4ab	0.02504418	Neither	Social	Social_to_Neither	4	2	70	70	70	0
S2E	A6DC	0.007212751	Neither	Social	Social_to_Neither	4	2	70	70	70	0
S2E	A8C	0.011488763	Neither	Social	Social_to_Neither	4	2	70	70	70	0
S2E	A9	0	Neither	Social	Social_to_Neither	4	4	73	70	71.5	3
S2E	AuCPB	5.53E-05	Neither	Neither	Neither_to_Neither	4	5	76	70	73	6
S2E	FST	8.29E-05	Neither	Neither	Neither_to_Neither	4	5	69	70	69.5	1
S2E	PG	0.002573182	Neither	Neither	Neither_to_Neither	4	2	36	70	53	34
S2E	PGM	0	Neither	Neither	Neither_to_Neither	4	1	36	70	53	34
S2E	ProM	0.012182955	Neither	Social	Social_to_Neither	4	5	68	70	69	2
S2E	TE1	0	Neither	Nonsocial	Nonsocial_to_Neither	4	6	70	70	70	0
S2E	TE3	0.003857109	Neither	Neither	Neither_to_Neither	4	6	72	70	71	2
S2E	TF	0.000140226	Neither	Nonsocial	Nonsocial_to_Neither	4	6	71	70	70.5	1
S2E	V1	0	Neither	Nonsocial	Nonsocial_to_Neither	4	1	37	70	53.5	33
S2E	V2	0	Neither	Nonsocial	Nonsocial_to_Neither	4	1	37	70	53.5	33
S2E	V3	0	Neither	Nonsocial	Nonsocial_to_Neither	4	3	38	70	54	32
S2E	V4	2.76E-05	Neither	Nonsocial	Nonsocial_to_Neither	4	3	40	70	55	30
S2E	V6	0	Neither	Nonsocial	Nonsocial_to_Neither	4	1	34	70	52	36
TE3	A1.2	0	Neither	Social	Social_to_Neither	6	2	71	72	71.5	1
TE3	A10	0.044793659	Neither	Social	Social_to_Neither	6	5	69	72	70.5	3
TE3	A14C	0.000163172	Neither	Social	Social_to_Neither	6	4	75	72	73.5	3
TE3	A25	0.00088201	Neither	Social	Social_to_Neither	6	4	59	72	65.5	13
TE3	A31	0	Neither	Neither	Neither_to_Neither	6	1	34	72	53	38
TE3	A3a	0	Neither	Social	Social_to_Neither	6	2	71	72	71.5	1
TE3	A45	0.000130095	Neither	Social	Social_to_Neither	6	5	67	72	69.5	5
TE3	A46D	0.003269023	Neither	Social	Social_to_Neither	6	4	76	72	74	4
TE3	A47L	0.021338751	Neither	Social	Social_to_Neither	6	5	68	72	70	4
TE3	A4ab	0	Neither	Social	Social_to_Neither	6	2	70	72	71	2
TE3	A6DC	2.40E-05	Neither	Social	Social_to_Neither	6	2	70	72	71	2
TE3	A8C	4.34E-05	Neither	Social	Social_to_Neither	6	2	70	72	71	2
TE3	A9	0.008941079	Neither	Social	Social_to_Neither	6	4	73	72	72.5	1
TE3	AuCPB	0.008944463	Neither	Neither	Neither_to_Neither	6	5	76	72	74	4
TE3	FST	0.036442655	Neither	Neither	Neither_to_Neither	6	5	69	72	70.5	3
TE3	PG	0.021687125	Neither	Neither	Neither_to_Neither	6	2	36	72	54	36
TE3	PGM	0.00028871	Neither	Neither	Neither_to_Neither	6	1	36	72	54	36
TE3	ProM	0.000563747	Neither	Social	Social_to_Neither	6	5	68	72	70	4
TE3	S2E	0.000303556	Neither	Neither	Neither_to_Neither	6	4	70	72	71	2
TE3	TE1	0.057077873	Neither	Nonsocial	Nonsocial_to_Neither	6	6	70	72	71	2
TE3	TF	0.007499681	Neither	Nonsocial	Nonsocial_to_Neither	6	6	71	72	71.5	1
TE3	V1	0	Neither	Nonsocial	Nonsocial_to_Neither	6	1	37	72	54.5	35
TE3	V2	0.000282978	Neither	Nonsocial	Nonsocial_to_Neither	6	1	37	72	54.5	35
TE3	V3	0.00281155	Neither	Nonsocial	Nonsocial_to_Neither	6	3	38	72	55	34
TE3	V4	0.020466195	Neither	Nonsocial	Nonsocial_to_Neither	6	3	40	72	56	32
TE3	V6	0	Neither	Nonsocial	Nonsocial_to_Neither	6	1	34	72	53	38
V1	A1.2	0	Nonsocial	Social	Social_to_Nonsocial	1	2	71	37	54	34
V1	A10	0	Nonsocial	Social	Social_to_Nonsocial	1	5	69	37	53	32
V1	A14C	0	Nonsocial	Social	Social_to_Nonsocial	1	4	75	37	56	38
V1	A25	0	Nonsocial	Social	Social_to_Nonsocial	1	4	59	37	48	22
V1	A31	0	Nonsocial	Neither	Neither_to_Nonsocial	1	1	34	37	35.5	3
V1	A3a	0	Nonsocial	Social	Social_to_Nonsocial	1	2	71	37	54	34
V1	A45	0.000797166	Nonsocial	Social	Social_to_Nonsocial	1	5	67	37	52	30
V1	A46D	0	Nonsocial	Social	Social_to_Nonsocial	1	4	76	37	56.5	39
V1	A47L	0.001179245	Nonsocial	Social	Social_to_Nonsocial	1	5	68	37	52.5	31
V1	A4ab	0	Nonsocial	Social	Social_to_Nonsocial	1	2	70	37	53.5	33
V1	A6DC	0	Nonsocial	Social	Social_to_Nonsocial	1	2	70	37	53.5	33
V1	A8C	0	Nonsocial	Social	Social_to_Nonsocial	1	2	70	37	53.5	33
V1	A9	0	Nonsocial	Social	Social_to_Nonsocial	1	4	73	37	55	36
V1	AuCPB	7.70E-05	Nonsocial	Neither	Neither_to_Nonsocial	1	5	76	37	56.5	39
V1	FST	0.003192501	Nonsocial	Neither	Neither_to_Nonsocial	1	5	69	37	53	32
V1	PG	0.002046099	Nonsocial	Neither	Neither_to_Nonsocial	1	2	36	37	36.5	1
V1	PGM	7.64E-05	Nonsocial	Neither	Neither_to_Nonsocial	1	1	36	37	36.5	1
V1	ProM	0	Nonsocial	Social	Social_to_Nonsocial	1	5	68	37	52.5	31
V1	S2E	0.000108879	Nonsocial	Neither	Neither_to_Nonsocial	1	4	70	37	53.5	33
V1	TE1	0	Nonsocial	Nonsocial	Nonsocial_to_Nonsocial	1	6	70	37	53.5	33
V1	TE3	0.000370584	Nonsocial	Neither	Neither_to_Nonsocial	1	6	72	37	54.5	35
V1	TF	0.004520099	Nonsocial	Nonsocial	Nonsocial_to_Nonsocial	1	6	71	37	54	34
V1	V2	0.497665067	Nonsocial	Nonsocial	Nonsocial_to_Nonsocial	1	1	37	37	37	0
V1	V3	0.089649307	Nonsocial	Nonsocial	Nonsocial_to_Nonsocial	1	3	38	37	37.5	1
V1	V4	0.032233408	Nonsocial	Nonsocial	Nonsocial_to_Nonsocial	1	3	40	37	38.5	3
V1	V6	0.152345128	Nonsocial	Nonsocial	Nonsocial_to_Nonsocial	1	1	34	37	35.5	3
V2	A1.2	0	Nonsocial	Social	Social_to_Nonsocial	1	2	71	37	54	34
V2	A10	0	Nonsocial	Social	Social_to_Nonsocial	1	5	69	37	53	32
V2	A14C	0	Nonsocial	Social	Social_to_Nonsocial	1	4	75	37	56	38
V2	A25	0	Nonsocial	Social	Social_to_Nonsocial	1	4	59	37	48	22
V2	A31	0.000218341	Nonsocial	Neither	Neither_to_Nonsocial	1	1	34	37	35.5	3
V2	A3a	0	Nonsocial	Social	Social_to_Nonsocial	1	2	71	37	54	34
V2	A45	0.000970522	Nonsocial	Social	Social_to_Nonsocial	1	5	67	37	52	30
V2	A46D	0	Nonsocial	Social	Social_to_Nonsocial	1	4	76	37	56.5	39
V2	A47L	0.000625268	Nonsocial	Social	Social_to_Nonsocial	1	5	68	37	52.5	31
V2	A4ab	0	Nonsocial	Social	Social_to_Nonsocial	1	2	70	37	53.5	33
V2	A6DC	0	Nonsocial	Social	Social_to_Nonsocial	1	2	70	37	53.5	33
V2	A8C	0	Nonsocial	Social	Social_to_Nonsocial	1	2	70	37	53.5	33
V2	A9	0	Nonsocial	Social	Social_to_Nonsocial	1	4	73	37	55	36
V2	AuCPB	0	Nonsocial	Neither	Neither_to_Nonsocial	1	5	76	37	56.5	39
V2	FST	0.00058533	Nonsocial	Neither	Neither_to_Nonsocial	1	5	69	37	53	32
V2	PG	0.000992482	Nonsocial	Neither	Neither_to_Nonsocial	1	2	36	37	36.5	1
V2	PGM	0.000478236	Nonsocial	Neither	Neither_to_Nonsocial	1	1	36	37	36.5	1
V2	ProM	0	Nonsocial	Social	Social_to_Nonsocial	1	5	68	37	52.5	31
V2	S2E	3.08E-05	Nonsocial	Neither	Neither_to_Nonsocial	1	4	70	37	53.5	33
V2	TE1	0	Nonsocial	Nonsocial	Nonsocial_to_Nonsocial	1	6	70	37	53.5	33
V2	TE3	0.000901913	Nonsocial	Neither	Neither_to_Nonsocial	1	6	72	37	54.5	35
V2	TF	0.002219682	Nonsocial	Nonsocial	Nonsocial_to_Nonsocial	1	6	71	37	54	34
V2	V1	0.60547289	Nonsocial	Nonsocial	Nonsocial_to_Nonsocial	1	1	37	37	37	0
V2	V3	0.115610249	Nonsocial	Nonsocial	Nonsocial_to_Nonsocial	1	3	38	37	37.5	1
V2	V4	0.041558166	Nonsocial	Nonsocial	Nonsocial_to_Nonsocial	1	3	40	37	38.5	3
V2	V6	0.078564395	Nonsocial	Nonsocial	Nonsocial_to_Nonsocial	1	1	34	37	35.5	3
V4	A1.2	0	Nonsocial	Social	Social_to_Nonsocial	3	2	71	40	55.5	31
V4	A10	0.000146902	Nonsocial	Social	Social_to_Nonsocial	3	5	69	40	54.5	29
V4	A14C	0	Nonsocial	Social	Social_to_Nonsocial	3	4	75	40	57.5	35
V4	A25	0	Nonsocial	Social	Social_to_Nonsocial	3	4	59	40	49.5	19
V4	A31	4.33E-05	Nonsocial	Neither	Neither_to_Nonsocial	3	1	34	40	37	6
V4	A3a	0	Nonsocial	Social	Social_to_Nonsocial	3	2	71	40	55.5	31
V4	A45	0.007772338	Nonsocial	Social	Social_to_Nonsocial	3	5	67	40	53.5	27
V4	A46D	0	Nonsocial	Social	Social_to_Nonsocial	3	4	76	40	58	36
V4	A47L	0.00803048	Nonsocial	Social	Social_to_Nonsocial	3	5	68	40	54	28
V4	A4ab	0	Nonsocial	Social	Social_to_Nonsocial	3	2	70	40	55	30
V4	A6DC	0.000556199	Nonsocial	Social	Social_to_Nonsocial	3	2	70	40	55	30
V4	A8C	0.000626174	Nonsocial	Social	Social_to_Nonsocial	3	2	70	40	55	30
V4	A9	0	Nonsocial	Social	Social_to_Nonsocial	3	4	73	40	56.5	33
V4	AuCPB	0	Nonsocial	Neither	Neither_to_Nonsocial	3	5	76	40	58	36
V4	FST	0.043384547	Nonsocial	Neither	Neither_to_Nonsocial	3	5	69	40	54.5	29
V4	PG	0.00460544	Nonsocial	Neither	Neither_to_Nonsocial	3	2	36	40	38	4
V4	PGM	0	Nonsocial	Neither	Neither_to_Nonsocial	3	1	36	40	38	4
V4	ProM	2.67E-05	Nonsocial	Social	Social_to_Nonsocial	3	5	68	40	54	28
V4	S2E	0	Nonsocial	Neither	Neither_to_Nonsocial	3	4	70	40	55	30
V4	TE1	0.001189098	Nonsocial	Nonsocial	Nonsocial_to_Nonsocial	3	6	70	40	55	30
V4	TE3	0.101641704	Nonsocial	Neither	Neither_to_Nonsocial	3	6	72	40	56	32
V4	TF	0.008630941	Nonsocial	Nonsocial	Nonsocial_to_Nonsocial	3	6	71	40	55.5	31
V4	V1	0.001701544	Nonsocial	Nonsocial	Nonsocial_to_Nonsocial	3	1	37	40	38.5	3
V4	V2	0.052484802	Nonsocial	Nonsocial	Nonsocial_to_Nonsocial	3	1	37	40	38.5	3
V4	V3	0.197814709	Nonsocial	Nonsocial	Nonsocial_to_Nonsocial	3	3	38	40	39	2
V4	V6	0.088748333	Nonsocial	Nonsocial	Nonsocial_to_Nonsocial	3	1	34	40	37	6
V6	A1.2	0	Nonsocial	Social	Social_to_Nonsocial	1	2	71	34	52.5	37
V6	A10	0	Nonsocial	Social	Social_to_Nonsocial	1	5	69	34	51.5	35
V6	A14C	0	Nonsocial	Social	Social_to_Nonsocial	1	4	75	34	54.5	41
V6	A25	0	Nonsocial	Social	Social_to_Nonsocial	1	4	59	34	46.5	25
V6	A31	0	Nonsocial	Neither	Neither_to_Nonsocial	1	1	34	34	34	0
V6	A3a	0	Nonsocial	Social	Social_to_Nonsocial	1	2	71	34	52.5	37
V6	A45	0.001432624	Nonsocial	Social	Social_to_Nonsocial	1	5	67	34	50.5	33
V6	A46D	0	Nonsocial	Social	Social_to_Nonsocial	1	4	76	34	55	42
V6	A47L	0.000316706	Nonsocial	Social	Social_to_Nonsocial	1	5	68	34	51	34
V6	A4ab	0	Nonsocial	Social	Social_to_Nonsocial	1	2	70	34	52	36
V6	A6DC	0.00038117	Nonsocial	Social	Social_to_Nonsocial	1	2	70	34	52	36
V6	A8C	0.000730108	Nonsocial	Social	Social_to_Nonsocial	1	2	70	34	52	36
V6	A9	0	Nonsocial	Social	Social_to_Nonsocial	1	4	73	34	53.5	39
V6	AuCPB	0	Nonsocial	Neither	Neither_to_Nonsocial	1	5	76	34	55	42
V6	FST	0.000996137	Nonsocial	Neither	Neither_to_Nonsocial	1	5	69	34	51.5	35
V6	PG	0.0009328	Nonsocial	Neither	Neither_to_Nonsocial	1	2	36	34	35	2
V6	PGM	0	Nonsocial	Neither	Neither_to_Nonsocial	1	1	36	34	35	2
V6	ProM	0	Nonsocial	Social	Social_to_Nonsocial	1	5	68	34	51	34
V6	S2E	0	Nonsocial	Neither	Neither_to_Nonsocial	1	4	70	34	52	36
V6	TE1	0	Nonsocial	Nonsocial	Nonsocial_to_Nonsocial	1	6	70	34	52	36
V6	TE3	0.000425508	Nonsocial	Neither	Neither_to_Nonsocial	1	6	72	34	53	38
V6	TF	0.000500951	Nonsocial	Nonsocial	Nonsocial_to_Nonsocial	1	6	71	34	52.5	37
V6	V1	0.349137232	Nonsocial	Nonsocial	Nonsocial_to_Nonsocial	1	1	37	34	35.5	3
V6	V2	0.183382445	Nonsocial	Nonsocial	Nonsocial_to_Nonsocial	1	1	37	34	35.5	3
V6	V3	0.061802469	Nonsocial	Nonsocial	Nonsocial_to_Nonsocial	1	3	38	34	36	4
V6	V4	0.025147658	Nonsocial	Nonsocial	Nonsocial_to_Nonsocial	1	3	40	34	37	6
